# Supplementary material for: Leveraging data-driven self-consistency for high-fidelity gene expression recovery
Source: Nat Commun. 2022 Nov 21;13:7142. doi: 10.1038/s41467-022-34595-w (PMC9681852; doi:10.1038/s41467-022-34595-w)
Supplement: Supplementary file 4 — Source Data [file 41467_2022_34595_MOESM4_ESM.xlsx]

## Sheet: figure 2a
	X-axis	Y-axis								t-SNE coordinates													UMAP coordinates
		Reference	Observed	MAGIC	mcImpute	SERM				Reference		Observed		MAGIC		mcImpute		SERM					Reference		Observed		MAGIC		mcImpute		SERM
	0.01	0.68965	0.796049	0.732448	0.795864	0.690542				x-axis	y-axis	x-axis	y-axis	x-axis	y-axis	x-axis	y-axis	x-axis	y-axis				x-axis	y-axis	x-axis	y-axis	x-axis	y-axis	x-axis	y-axis	x-axis	y-axis
	0.02	0.148924	0.104488	0.136286	0.104672	0.190997				7.47467	-19.7182	12.8212	-35.2425	9.09774	-43.8018	39.4457	3.53718	-16.3404	26.0547				-6.69561	-1.39549	-7.316	4.19943	-11.6329	-7.13186	-7.12096	4.93815	-1.70092	-3.09212
	0.03	0.0631467	0.0401283	0.052777	0.040129	0.0591267				-4.24881	26.1262	21.6963	8.02434	-10.2256	-35.415	-5.86571	-27.96	-33.1157	-8.98825				9.13139	-0.40687	-0.695515	-1.28617	0.166109	-3.82003	-0.918256	-1.58751	-9.8772	-3.90699
	0.04	0.0305283	0.013542	0.022673	0.013542	0.0192083				20.4613	16.6455	-20.788	23.283	-33.1639	-2.25314	-20.7284	18.0855	5.06502	-22.6148				-6.41693	-10.9243	4.2211	2.95459	8.52851	-3.38315	3.98161	2.87724	5.75148	3.37943
	0.05	0.0157163	0.00691633	0.0106393	0.00691633	0.00596933				25.5494	6.74094	-23.043	-12.8689	54.96	3.31403	9.19698	19.3099	-5.70809	-35.9072				-3.70283	-12.2432	-0.867838	4.76824	-3.37845	12.4144	-0.771218	5.00933	4.40113	0.0331096
	0.06	0.00866133	0.00310333	0.00538833	0.00310333	0.00450333				-3.73779	26.065	19.3309	-12.6419	47.9558	-24.6585	12.4804	-24.9843	-38.7609	5.98505				9.43246	-0.977107	-4.22132	0.648691	-6.18584	2.45519	-4.09435	1.23225	-6.9812	-5.68448
	0.07	0.00425333	0.00242	0.002656	0.00242	0.00492367				4.9058	-25.4887	-4.89868	32.1716	-44.2233	-12.3577	-31.7884	-1.00952	12.472	-2.027				-3.72946	0.832443	3.98262	-0.511956	9.67918	-8.18201	3.88836	-0.447835	0.191296	5.46085
	0.08	0.00195667	0.00185467	0.00150567	0.00185467	0.005164				-25.1236	-4.79487	-10.4413	15.0237	-26.4769	3.3717	-16.9757	3.83229	36.528	-7.19397				0.0936755	8.31304	2.97622	2.25621	10.0454	-0.504275	3.01402	2.10127	10.6719	-3.38054
	0.09	0.000906	0.00184467	0.001089	0.00184467	0.004858				-22.1332	1.48829	17.7577	-37.6791	3.07702	-50.9244	44.2662	3.26517	-15.9526	10.762				-0.0478838	10.0119	-8.26717	4.65859	-12.7488	-9.67421	-8.24025	4.88022	2.12946	-5.12793
	0.1	0.000618	0.00217733	0.00100133	0.00217733	0.00408133				-8.52366	29.2121	19.0711	-9.30068	41.999	-23.8857	10.4425	-24.8345	-38.761	2.1662				9.24722	0.572473	-3.53626	0.0837786	-4.54795	3.06332	-3.8187	0.520979	-7.94841	-5.5125
	0.11	0.000647667	0.001912	0.001178	0.001912	0.003187				-5.26364	-18.7081	0.368045	3.80545	6.55176	-9.00469	-3.62376	-8.14623	3.77507	9.9271				-2.89643	-1.41536	0.0121508	1.46234	5.14381	6.08313	0.0188755	1.39529	-0.136331	2.18233
	0.12	0.000742667	0.002243	0.00122667	0.002243	0.00221067				-8.8279	22.1502	15.2858	13.372	-17.2922	-38.2387	-12.6107	-23.6787	-28.9428	-13.9293				10.7624	-0.896055	0.925102	-0.971564	1.56304	-5.65007	0.709504	-0.978247	-10.6839	-2.93119
	0.13	0.000817667	0.00189367	0.00143033	0.00189367	0.00156233				-1.81085	24.7147	7.22787	37.9941	-33.0148	-30.7885	-39.9565	-1.19728	-19.2274	-12.6444				9.49806	-1.51209	4.23056	-1.27918	6.61151	-8.68321	4.03	-1.29775	-10.4639	-1.03709
	0.14	0.000814333	0.00211933	0.001505	0.00211933	0.00102933				-7.28329	22.3427	17.6421	-29.0859	8.00917	-32.1951	39.5154	-3.57912	-31.6927	14.4776				10.8701	-0.504434	-6.72516	2.86247	-11.467	-4.6449	-6.79533	3.36166	-4.67418	-5.52166
	0.15	0.000876	0.001776	0.00154833	0.001776	0.000697667				18.6872	12.6965	-15.6983	-17.2799	51.6705	10.5153	13.5795	12.8095	-10.3189	-31.5786				-6.30734	-10.5431	-1.45497	4.59674	-4.31342	10.2711	-1.58186	4.92413	3.88825	-0.503286
	0.16	0.00102733	0.001934	0.00161433	0.001934	0.000545				-22.6999	-3.13262	-11.5763	-8.66385	20.3834	9.38224	6.29459	7.00212	30.1397	-22.1911				0.0777818	8.45203	-0.548991	3.74623	0.0724305	9.68305	-0.652711	3.54899	7.56035	-5.13203
	0.17	0.00113433	0.00153133	0.00161667	0.00153133	0.000331667				-6.21552	26.4179	21.2071	12.1108	-20.09	-36.6327	-11.388	-28.582	-26.9028	-11.3569				8.45213	0.417218	0.419132	-2.23978	2.13281	-6.24206	0.205912	-2.09145	-10.1237	-2.50209
	0.18	0.00125933	0.001402	0.00165733	0.001402	0.000262333				-3.67242	29.3708	22.288	-6.19616	36.4628	-22.9857	7.75536	-28.5229	-39.5793	-1.35617				8.49726	-1.45696	-3.08423	-0.340489	-3.06486	2.06728	-3.02318	0.0027929	-8.72386	-5.73904
	0.19	0.00139	0.00150067	0.001656	0.00150067	0.000177667				10.9481	-20.3971	22.0143	-43.9309	-6.67659	-59.8724	50.7819	7.11408	-26.2818	23.2476				-4.80343	0.290798	-9.71979	4.15467	-13.575	-13.9511	-9.66613	4.8971	-1.35641	-5.25251
	0.2	0.00146867	0.001185	0.00152967	0.001185	0.000126				-11.0783	-2.50779	-10.9399	-18.7944	24.7574	26.1073	15.5796	7.98308	27.4855	-27.9764				-2.46324	8.91656	-2.59639	4.27828	-7.2842	9.73543	-2.41256	4.44216	6.25902	-5.92773
										11.6823	-13.7249	-5.12383	4.90506	-4.22703	-7.70141	-5.43377	-1.99823	16.0226	22.155				-5.86079	-2.05861	0.82793	2.36863	7.40434	4.55931	0.811862	2.45269	-4.44624	3.06803
										-12.2607	25.2173	18.4499	-5.82452	39.2575	-23.3788	7.47333	-24.7323	-38.1741	1.24778				10.2197	-0.21555	-3.18234	-0.089034	-3.76454	2.64791	-3.49983	0.199325	-8.18287	-5.64315
										19.2535	9.79648	-20.1048	-7.92733	53.9339	-0.972095	5.29891	15.3535	-7.56698	-32.3281				-6.0476	-10.3753	-0.310695	4.85977	-2.86079	13.6147	-0.0701644	5.42082	4.26223	-0.0301774
										-17.3521	-7.59261	-0.78784	40.137	1.19674	31.7488	-36.9401	7.9889	25.822	-3.92114				-1.19514	7.5155	5.96212	0.163408	6.4348	-13.8988	5.84489	0.0570355	10.7234	-0.592878
										-12.8647	26.8784	19.9617	8.05729	-13.3961	-36.4774	-8.49035	-30.2031	-32.8993	-11.7364				9.18998	0.242077	-0.747968	-2.00616	0.630146	-4.75913	-1.09252	-1.71712	-10.1311	-3.70675
										-7.53874	-20.6686	2.74936	5.13896	-5.78865	-9.77695	-4.94526	-10.5645	4.14142	8.51232				-1.7628	-1.28555	0.315666	0.861123	7.04519	4.00576	0.29538	1.12838	0.148182	2.77707
										11.7407	-14.2847	3.35241	-26.212	-0.960484	14.5364	28.1547	-0.474522	-2.50335	30.3929				-6.30732	-1.71827	-5.31409	3.74156	-11.4393	0.162884	-5.09775	4.01262	-2.52888	-1.5946
										-24.744	-0.240988	-0.789383	-30.1663	-0.844716	15.2584	28.0114	5.36617	-12.207	5.06091				0.364026	9.06526	-5.10633	4.15699	-11.5424	0.168445	-4.87424	4.69078	4.15075	-5.3402
										1.45342	-27.5006	-6.24226	22.7674	-38.432	6.63649	-23.7468	-3.21962	7.40709	-0.572334				-3.25544	0.844864	2.61308	-0.293022	10.9816	-2.88941	2.51533	-0.0810421	1.10741	4.68647
										22.8378	17.8134	13.715	-42.1074	3.84673	-49.8376	43.2263	9.10659	-20.3641	17.695				-5.70503	-12.5656	-8.05675	5.05211	-12.7413	-9.52405	-7.78151	5.45854	0.306903	-3.89978
										-2.4728	31.1195	17.384	-14.1697	50.0159	-24.2023	14.9212	-22.9564	-37.7457	7.2722				8.05325	-0.851441	-4.71848	1.24224	-6.58408	2.58757	-4.69186	1.57555	-6.68357	-5.73015
										25.477	15.8181	-14.0179	32.6687	-15.2908	21.6786	-29.3666	13.9046	9.31658	-17.145				-5.74769	-12.037	5.58289	1.42074	7.82703	-9.29806	5.55734	1.44398	4.80631	4.71697
										-4.151	-17.2205	-0.455208	14.9679	-12.1162	-6.09344	-15.7277	-6.18025	5.0713	5.65907				-2.59171	-1.17551	1.34747	1.184	7.94499	2.96973	1.42519	1.25115	0.250064	2.87434
										-12.2092	-6.68178	-7.96662	-17.9843	25.4295	29.6018	16.6016	4.689	25.0536	-26.5909				-2.00616	7.93059	-2.9212	4.02656	-7.74367	8.79669	-2.78908	4.5147	5.66531	-5.68925
										-0.686097	-24.0745	22.4937	-44.54	-7.33105	-59.935	51.4778	7.31866	-26.7211	23.7062				-3.2087	0.146074	-9.93944	3.97625	-13.3613	-14.2468	-9.90423	4.75546	-1.26437	-5.33608
										18.7695	15.4099	-22.2421	-7.91106	54.0092	-0.630269	4.28148	17.3211	-5.79682	-34.054				-6.01521	-12.2466	-0.269642	5.52907	-2.99835	13.4493	-0.169129	5.4991	5.34775	0.0416633
										-5.44132	23.2939	15.2164	19.7063	-31.9075	-35.0081	-19.2925	-23.2735	-22.3348	-15.0073				10.4028	-0.185002	2.24796	-1.45369	5.22795	-7.87925	2.25422	-1.32233	-10.7187	-1.52918
										-22.1606	-5.93379	-0.215198	33.635	-49.165	-15.1024	-29.7268	6.90591	31.063	-3.98998				-0.436547	7.72745	4.77371	1.05494	8.63956	-7.92801	4.7863	1.24039	10.5706	-1.62976
										25.6789	4.93422	-11.7252	34.8675	-11.4416	25.336	-32.223	16.297	12.5394	-15.8922				-3.36491	-11.8396	5.93868	1.10091	7.145	-11.0345	5.87023	1.23151	4.45151	5.3714
										21.9586	14.3845	-21.8173	-8.87556	54.2098	0.522565	5.18577	17.5667	-7.04117	-33.6582				-5.77579	-10.6333	-0.368541	5.36367	-3.30336	13.2026	-0.414928	5.03136	4.46119	-0.0889686
										-19.4399	4.93074	-15.3275	-5.57387	21.8505	10.6407	5.73449	10.6299	34.7206	-24.6132				-0.969301	10.5253	-0.861509	4.15033	-0.407699	9.74466	-0.785176	4.23991	7.66371	-4.9382
										8.42062	-14.2561	-5.12772	1.10893	15.4417	-4.80077	-1.97196	-2.38928	14.2323	24.1344				-5.95128	-1.90875	0.0506947	2.38075	3.96565	7.03194	-0.131288	2.62613	-4.32266	2.34147
										12.8485	-14.5182	-1.91453	-12.4094	34.5779	25.1422	12.4445	-3.34917	7.17843	27.0683				-6.53451	-1.32303	-2.40675	2.60518	-5.0318	7.43854	-2.47935	3.20864	-3.34339	0.756639
										-8.63627	-24.8719	4.29664	-13.4093	33.9613	25.71	15.7895	-7.93952	-2.34228	18.0901				-1.47352	-0.18102	-2.75976	3.16748	-5.32044	7.6754	-2.79615	3.24158	0.108718	0.10281
										13.8776	-20.6348	-3.57275	1.99121	18.0414	-4.06489	-2.34558	-4.4792	13.6561	24.4093				-6.1703	0.942636	0.0777659	2.1747	3.23376	7.33892	-0.00831443	2.37576	-4.07088	2.07116
										8.90598	-15.4005	-4.46048	-9.95961	34.0752	14.8432	9.92533	-1.66567	8.67493	29.043				-6.28873	-1.6855	-1.76132	3.01806	-2.333	8.34582	-1.69761	3.33276	-3.71686	0.637141
										-5.20028	23.3568	16.3439	-24.217	-26.4205	30.4778	35.3966	-5.45124	-35.7426	11.1792				10.2406	0.201609	-5.55068	2.18268	-10.3788	0.408609	-5.61776	2.5748	-6.01889	-5.73571
										11.1957	-15.7501	4.4976	-25.5872	-22.0008	34.3224	28.4081	-2.15762	-3.26014	29.5581				-5.39315	-1.08341	-5.02887	3.23195	-10.8813	1.33413	-5.10756	3.27537	-2.24897	-1.79276
										7.63901	-12.604	7.43821	-27.29	-0.464523	14.7134	30.2269	-1.37798	-4.34435	29.0904				-5.50564	-2.12947	-5.45935	3.53693	-11.6316	0.0353577	-5.11469	3.96109	-2.12202	-1.7807
										11.0093	-18.4135	-1.62256	24.9245	-46.5269	-8.80245	-26.8882	-5.62717	19.8321	10.1758				-5.44549	-0.752509	3.81325	0.330467	9.9429	-7.08315	3.52165	0.503501	-3.12956	5.68825
										-6.04966	26.2222	19.4604	-6.22745	38.4244	-23.1622	7.73144	-25.5949	-38.2732	0.086639				8.97422	0.186347	-3.30079	-0.394878	-3.49629	2.43625	-3.29588	-0.0511185	-8.53785	-5.7361
										1.42373	-27.4719	0.0235692	2.02573	12.4408	-7.26722	-1.77856	-7.52708	-0.954533	6.81362				-3.47973	0.468273	-0.00906151	1.74395	4.46122	6.55964	-0.0657991	1.57891	0.720283	2.14466
										-7.42205	32.1384	5.4463	42.3956	-1.6626	33.3492	-43.0068	2.23529	-15.2947	-13.4776				8.31889	0.700185	5.66613	-1.23652	7.07392	-13.6607	5.72319	-1.22557	-10.0885	0.0414667
										-9.83869	30.6862	23.5131	3.14948	23.7998	-27.1677	-2.6426	-26.6094	-33.81	-7.01546				8.08876	0.551865	-1.39942	-1.58993	-0.988785	-1.23101	-1.42012	-0.834773	-9.85046	-4.52469
										-26.8251	-2.21044	3.84038	34.6215	-49.6021	-13.9201	-30.9983	-10.5343	30.4825	-2.53967				-0.423104	9.15385	4.66002	1.09246	8.68016	-7.48564	4.25458	1.47205	10.9773	-1.72812
										-1.2308	-22.2027	-0.278819	43.6663	2.9923	36.5544	-40.8176	7.08149	16.275	-3.39465				-3.24943	-0.929603	6.36388	-0.480537	6.82863	-15.3966	6.24137	-0.643214	-0.704377	6.45634
										18.5224	17.0333	-15.7722	34.583	-15.9209	21.9095	-30.1279	16.5212	11.6351	-18.3388				-5.44277	-12.5364	5.55448	1.5978	7.76816	-9.1049	5.50931	1.69909	4.69063	4.88842
										-6.02466	-19.632	1.661	-4.91527	28.2723	3.83049	5.83501	-8.0929	0.44413	18.2263				-2.50737	-1.25428	-1.5186	1.8666	0.0274885	8.09956	-1.48291	1.74957	-0.542068	0.756375
										7.29709	-22.139	1.37922	-19.1503	22.1889	36.9269	19.878	-5.6381	2.53002	31.8407				-4.64535	0.10315	-3.70034	3.2103	-8.26976	6.47893	-3.79923	2.76339	-3.45779	-0.566842
										11.0983	-18.1497	-2.63882	24.1221	-45.4463	-3.9444	-26.0933	-5.21431	19.3297	8.68033				-4.50481	-0.525303	3.73706	0.453569	10.4391	-6.1535	3.42231	0.605418	-3.02235	5.79286
										-1.70544	28.233	18.3834	-30.3852	6.94924	-37.4639	41.0025	-3.7252	-32.411	15.1749				8.59242	-1.21758	-7.08119	3.10695	-11.559	-5.17892	-7.03702	3.49157	-4.59217	-5.65107
										-22.6283	-3.20665	4.95967	-33.7928	12.026	-28.7495	32.3902	5.87079	-15.5915	7.87165				-0.0686719	8.77822	-5.98107	4.63982	-11.1887	-3.20223	-6.09422	4.90512	3.02005	-5.15184
										12.5601	-22.5411	-7.36035	37.099	-7.28063	25.6469	-35.706	0.43001	20.7802	3.4421				-5.842	0.832412	5.24175	-0.260309	7.26979	-11.5898	5.1217	-0.136064	-2.44542	6.64139
										8.83008	-21.775	-0.867542	22.3504	-41.9003	2.16376	-27.9256	-6.66685	21.9601	11.2417				-5.15074	0.426008	3.20765	0.847701	10.7992	-4.25641	3.33136	0.926582	-3.9399	5.71942
										13.2971	-15.705	-2.96437	26.7711	-45.1399	-2.2926	-29.0912	-2.99537	19.1954	9.24663				-5.37846	-0.81229	3.49697	0.375698	10.6506	-5.48338	3.58582	0.365999	-3.07326	5.58448
										-22.2026	-0.994315	-11.3183	3.30941	8.47465	-1.92754	-4.25732	3.88871	34.4541	-17.3623				0.12215	9.93764	0.650536	3.04094	5.56776	7.69938	0.583586	3.04427	8.85088	-4.49382
										7.26086	-16.805	1.00989	24.293	-45.4959	-3.26578	-28.1494	-8.07397	21.2614	10.6853				-5.65598	-2.09071	3.71632	0.732597	10.3464	-5.85217	3.59746	0.921102	-3.71468	5.71295
										8.67975	-18.8712	12.642	-35.0477	13.0114	-40.1793	39.1848	3.40893	-15.9868	26.3489				-6.44115	-1.63847	-6.8855	4.10943	-10.3406	-6.10722	-6.97332	4.47128	-1.98758	-2.85542
										26.4282	13.5569	-4.6577	44.5492	2.99811	34.8572	-39.7311	11.8452	13.0831	-13.6897				-5.22081	-12.4004	6.63572	0.519706	6.57287	-14.965	6.466	0.404593	3.94969	5.57111
										-12.3413	21.8652	24.5494	8.34655	-10.78	-34.9616	-5.74669	-32.3595	-33.0899	-12.6257				9.46322	-1.70182	-0.652433	-1.32426	0.0654542	-4.01795	-0.843986	-1.87883	-10.5402	-3.8957
										-4.28286	-26.7669	-0.589604	45.531	4.615	40.7968	-42.3913	8.29476	18.1554	-3.48784				-1.03213	0.426955	6.9882	-0.524586	7.55669	-16.612	6.78343	-0.704048	-0.88234	6.82095
										0.378136	-32.2831	2.55431	-3.25422	28.1163	4.36481	4.12923	-9.27006	0.109035	12.7899				-2.83219	1.49186	-1.45864	1.79847	0.0858877	8.05629	-1.56557	2.00836	0.340202	1.14771
										-19.3378	4.80361	-12.6955	9.93793	-10.851	3.34523	-11.2458	5.4913	36.5675	-11.2586				-1.0673	10.3334	2.00891	2.48046	10.1793	2.49224	2.18738	2.31239	10.4213	-4.18494
										-5.68808	19.1559	5.87568	41.2603	-4.27314	31.7925	-42.4486	1.17777	-16.5444	-13.026				9.76704	0.370187	5.62524	-1.23588	7.2735	-12.714	5.3323	-1.04099	-10.2563	-0.224776
										0.527875	-30.1023	-3.57409	19.2417	-24.563	5.7018	-19.7856	-7.06187	2.62613	-1.70775				-2.9423	1.54564	2.31975	0.959437	9.44347	-0.696764	2.24872	1.13264	1.32254	3.82759
										-4.85975	33.582	22.6399	18.7126	-29.1307	-34.2062	-17.9826	-30.6806	-23.6365	-14.1255				9.06488	-0.651481	1.74744	-2.56545	4.744	-7.90136	1.572	-2.48056	-10.8086	-1.45781
										-0.665613	-21.8335	1.68796	0.818755	16.9958	-5.33642	-0.210886	-8.99458	-0.471669	11.1405				-3.14704	-0.543407	-0.491575	1.67765	3.54247	6.99186	-0.673762	1.71291	0.397079	1.58334
										10.8096	-17.0375	-0.807679	23.9794	-43.7387	-0.209009	-26.6456	-6.75686	20.111	10.507				-5.28639	-0.504135	3.30236	0.678108	10.7301	-4.83693	3.38783	0.91961	-3.66186	5.65363
										12.402	-21.6676	-8.26901	35.9565	-13.7171	19.0732	-34.5459	-0.814221	19.7106	5.34427				-6.01994	0.85379	4.58504	0.123252	8.3328	-9.35507	4.62173	0.108879	-2.46592	5.92362
										19.1972	16.7311	-19.345	30.3685	-55.2023	-9.12936	-26.6065	18.1009	7.73854	-20.9938				-6.28812	-11.8813	4.90153	2.52547	8.08217	-5.55322	5.0307	2.45318	5.40731	4.13628
										18.1073	15.7686	-19.0851	-5.67329	51.9323	-5.17835	1.85978	14.9573	-5.94862	-29.5059				-6.34177	-11.417	0.250198	5.35817	-1.92191	14.4808	0.171095	5.40183	4.59275	0.350738
										-8.93594	25.4551	5.26236	41.1887	-3.95509	31.9958	-41.8095	1.60135	-16.6578	-13.4846				9.67732	-0.910362	5.40913	-1.29958	7.18603	-12.8544	5.16995	-1.31432	-10.4701	-0.201324
										-18.2058	-6.93238	17.5053	-40.1066	1.23799	-52.9363	45.1495	5.77541	-22.7069	21.624				-1.27185	7.56214	-8.54416	4.56263	-13.1596	-10.5312	-8.27428	5.09965	-0.522849	-4.49845
										22.9988	16.6214	-17.7227	27.0965	-36.1466	-3.04281	-23.7209	15.6448	6.58242	-20.1435				-5.68081	-11.6569	4.55408	2.68841	8.39876	-4.40171	4.56487	2.65517	5.45316	4.12502
										-1.65786	-25.5613	-12.0499	32.1878	-14.111	18.7325	-29.1729	12.5254	11.736	-4.72907				-2.61497	0.294488	5.33509	1.40857	8.5953	-9.17512	5.08785	1.4915	0.429689	5.71105
										27.9554	9.94492	-18.911	-14.9174	51.7498	13.515	10.7807	15.7144	-11.0871	-33.4504				-4.61805	-12.4682	-1.68059	5.67223	-4.99723	9.767	-1.57618	5.71957	4.3927	-1.28781
										-4.40193	-21.0267	15.6169	-40.18	1.92865	-52.2774	43.7118	6.51719	-19.53	22.2116				-2.55568	-0.476443	-8.33616	4.71063	-13.0364	-10.2751	-8.32468	5.22675	-0.846484	-3.92108
										-5.89967	-29.4501	3.4848	-22.8361	-17.825	42.9996	25.7031	-3.46452	-8.87073	20.6943				-1.24362	1.03858	-4.58486	2.77265	-9.4018	3.42369	-4.5828	2.903	-0.0416649	-1.35439
										-0.585176	-27.585	6.50102	-16.3736	30.7884	30.4885	20.3315	-9.2876	-4.12834	18.7392				-2.26591	1.46167	-3.61811	2.33225	-6.71703	7.65581	-3.61667	2.56955	-0.335344	-0.240321
										7.97515	-13.4524	0.10533	-23.7204	-16.282	44.8652	23.0248	-0.111658	-1.35956	30.2116				-4.83526	-1.92673	-4.15868	3.67233	-9.20161	4.04446	-4.24411	3.90122	-2.78431	-1.16719
										23.9489	7.50237	-22.8076	-2.62781	48.6479	-7.58761	-0.329952	17.4708	-3.73547	-31.1621				-4.43295	-12.5561	0.666023	5.2537	2.30192	3.83192	0.712368	5.31333	5.26039	0.744345
										-9.36291	22.0855	19.439	-1.6867	29.4562	-24.0043	2.64666	-27.5619	-37.7407	-4.48458				10.6995	-0.994598	-2.07348	-0.819493	-1.81653	0.484111	-2.47463	-0.88067	-9.63823	-5.51359
										8.11035	-28.391	-2.84235	2.61854	4.83041	-8.47202	-2.86752	-4.77411	17.7341	23.4469				-4.55997	0.221603	0.290513	2.25407	5.32446	5.74095	0.202501	2.422	-3.9582	3.02851
										28.0943	6.93866	-19.3137	-13.6295	51.2022	15.0874	11.328	16.2916	-13.2726	-32.8841				-3.81055	-12.1809	-1.83482	5.4638	-5.43289	9.4192	-1.75273	5.65361	3.91929	-1.51499
										7.71812	-14.017	8.18274	-28.8556	4.72664	11.8934	32.775	-0.784907	-3.7764	29.7136				-5.13916	-2.15492	-5.91715	3.50433	-11.6249	-1.8392	-5.85074	3.94719	-2.30953	-2.05833
										17.2579	5.88268	5.72616	-37.5291	14.889	-38.2264	34.4254	9.26875	-21.4647	14.1217				-3.29985	-11.1227	-6.23834	5.24857	-9.97792	-5.53646	-6.25372	5.55067	1.27334	-3.23115
										-5.50796	-29.1166	10.3949	-28.8575	4.81239	11.5528	33.7556	1.59385	-12.4949	21.3036				-1.15645	0.960765	-5.78447	3.72618	-11.8371	-1.87952	-5.64513	4.1691	-0.472498	-2.28899
										4.3523	-27.075	-4.56726	24.4198	-46.267	-7.49966	-29.8528	-5.94471	7.22347	-2.80101				-3.85896	1.03521	3.49573	0.261385	10.1165	-6.75659	3.3081	0.307741	0.99828	5.0483
										-16.477	-5.19015	-11.7975	-11.4692	21.3584	10.9998	8.8121	6.08415	30.7166	-25.6357				-2.04197	7.94868	-1.21485	4.19441	-0.396967	9.81956	-1.13495	4.18963	7.30541	-5.71084
										-3.13684	23.5318	23.2381	-1.81201	29.9532	-23.3649	4.48127	-29.9593	-35.6958	-3.73571				9.19843	-0.436072	-2.47164	-1.0107	-1.94044	0.69155	-2.27125	-0.630758	-9.3757	-5.01018
										12.5014	-17.1805	1.2649	-17.634	27.6884	32.8232	19.6235	-3.18135	2.74931	28.8841				-5.70252	-0.431769	-3.33876	2.86629	-7.4202	7.52125	-3.25709	3.23069	-3.31579	-0.118436
										11.0926	-15.5027	-3.5373	0.290076	16.0774	-4.63256	-0.775858	-3.58341	13.3445	23.2174				-5.0815	-1.23872	-0.180171	2.61992	3.62981	7.10843	-0.220003	2.68605	-4.43044	2.41006
										25.8877	5.92016	-11.5792	35.1609	-3.26118	25.3508	-32.5661	16.1555	12.5206	-15.5533				-3.4826	-11.6274	6.00668	0.822901	6.395	-11.9556	5.96834	0.9679	4.19538	5.35674
										11.6696	-21.9867	1.68779	-7.32277	31.7437	7.28042	8.26078	-7.98453	9.42805	26.5001				-5.4752	0.823527	-1.52966	2.19201	-1.03612	8.24316	-1.5248	2.45411	-4.04475	1.20029
										-19.8656	-7.5438	-2.70671	-22.9483	-17.3674	45.3571	21.5362	1.90023	-12.1962	1.89962				-1.4354	7.9937	-4.02004	3.60891	-9.25386	3.9998	-3.98622	3.92418	4.96151	-5.49943
										-22.8924	-6.50502	-2.55263	-24.1183	-19.339	43.2956	22.4096	2.663	-12.6099	3.05806				-0.396625	7.83078	-4.19516	3.78997	-9.67183	3.22484	-4.32374	4.1234	4.52478	-5.75497
										-16.2565	0.951468	-1.89678	-29.4241	-1.34515	15.4601	26.4799	2.98734	-13.5412	2.66707				-1.11803	10.0496	-4.77363	4.13459	-11.5017	0.5454	-4.71151	4.35312	4.49048	-5.40675
										-16.8935	1.08518	-6.31072	-18.7183	23.5171	33.2282	15.6078	5.03521	26.6574	-27.3294				-1.4921	10.2983	-2.99954	3.70005	-8.32195	7.80146	-3.0643	3.86516	5.96578	-5.57856
										-24.0259	-2.97581	0.988657	-30.1578	-23.4683	35.0092	28.0482	4.18567	-12.7595	4.9812				0.118604	9.02177	-4.80694	4.15281	-11.0751	1.45887	-4.99998	4.27652	4.02809	-5.76486
										-7.21	29.727	21.673	4.25119	-6.50149	-33.3712	-3.41357	-27.5747	-34.0526	-8.22308				8.42837	0.658256	-1.36727	-1.53687	-0.5496	-2.39623	-1.6318	-1.28542	-9.77375	-4.37286
										-13.4793	-0.152734	-7.89359	-21.862	22.4712	33.4027	19.9103	7.06296	24.3668	-28.7917				-2.23293	9.87454	-3.25708	4.40846	-8.49042	7.74894	-3.36573	4.59131	5.52635	-5.8042
										6.73543	-14.3747	-4.31578	-3.05095	24.4408	1.78296	2.55414	-2.99803	11.7935	27.1338				-4.55785	-1.71901	-0.651592	2.82238	1.10007	8.27119	-0.662919	3.02973	-4.00474	1.64217
										-1.78315	-26.8115	-6.72813	20.2824	-37.258	6.41835	-19.6651	-2.69021	5.83558	-0.876451				-2.63683	1.05103	2.52175	0.0792448	10.7592	-2.65079	2.30551	0.346588	1.07239	4.52671
										-11.7219	-2.50388	-0.834881	-25.6335	-23.6719	36.7869	24.5695	2.14603	-14.3223	3.60166				-2.63026	8.97858	-4.37862	4.18937	-10.8111	1.95007	-4.49508	4.39827	4.08484	-5.67577
										-11.9229	-3.54709	-11.6894	-15.9437	23.3214	23.1139	12.8523	7.50296	29.7767	-26.9174				-2.54675	8.73409	-2.26733	4.00097	-6.54248	10.6988	-2.12311	4.42949	6.56584	-5.33855
										19.925	4.71646	-24.9693	-2.59756	46.2745	-8.40638	-0.212618	19.8866	-2.76718	-32.1177				-3.6341	-10.4403	0.963052	5.02278	2.78798	3.28594	1.1147	5.19283	5.40441	0.672465
										13.0698	-25.2451	0.0774378	-19.8096	-14.9675	46.4216	22.6872	-9.32339	-0.0971809	31.1125				-6.89056	-0.137386	-4.19654	2.701	-8.64216	4.56233	-4.37027	2.81494	-2.92067	-0.806099
										0.399124	-22.3274	-7.74594	12.9742	-15.6576	-2.0402	-13.7165	0.034408	2.71912	3.80865				-3.16557	-0.0448033	1.82935	1.6464	8.55334	1.89999	1.74672	1.76181	1.00655	3.05471
										-2.3877	27.066	19.1847	15.8605	-25.3728	-35.9143	-15.1117	-28.3764	-23.0581	-12.7968				9.45777	-0.451298	1.19545	-2.07538	3.39058	-7.04342	0.759571	-2.19108	-10.6031	-1.92877
										26.1635	6.09702	-9.48752	-25.9881	-12.0402	45.0407	21.6602	11.8543	-16.5487	-29.9137				-3.48658	-11.6381	-3.88432	4.9039	-9.2238	5.40441	-3.84321	4.98322	3.0527	-2.16631
										0.516984	-23.9565	-6.48113	9.60062	-9.37014	-5.77278	-10.2265	-1.25284	2.25476	5.64827				-3.74028	0.923284	1.17	1.69505	8.15262	3.55932	1.16868	1.92769	0.646969	2.5646
										-4.08326	30.0682	20.433	-39.5349	0.421069	-54.4589	47.4665	3.93037	-28.0444	19.3994				8.83953	-1.21313	-8.66936	3.85578	-13.365	-10.9345	-8.5254	4.33928	-2.71256	-5.09102
										-18.1214	1.05838	17.8101	-37.4128	2.2551	-52.0109	44.2057	2.95734	-21.1696	20.0907				-1.49591	10.0617	-8.25588	4.36837	-12.9166	-10.1563	-8.09397	4.90692	0.162384	-4.53804
										8.27775	-24.2378	-3.56211	17.0126	-28.7244	6.90106	-18.4819	-5.50398	19.181	16.0355				-4.84257	0.604724	2.34938	1.25582	9.62633	-1.79833	2.30426	1.05198	-3.90638	4.50547
										9.95419	-12.4938	-6.36216	-0.669363	19.1564	-2.42937	0.142207	-1.04498	14.853	25.8281				-5.82238	-1.98243	-0.293871	2.8173	3.0539	7.87812	-0.2289	2.95269	-4.40154	2.06828
										2.42064	-25.798	-8.90733	21.7326	-41.2111	3.19215	-22.9037	0.554664	6.27166	-2.53745				-3.60021	0.921246	2.93809	0.0498156	10.7599	-3.87892	3.10561	0.550736	1.17527	4.85768
										-12.2541	28.5494	23.8949	1.52937	-7.29702	-32.4912	-0.306732	-25.0384	-32.6101	-9.94356				8.48878	-1.3771	-1.18232	-0.88267	-0.358186	-2.66447	-1.3973	-0.674877	-10.4576	-4.04161
										22.5086	13.2991	-27.0422	8.33204	-17.8988	-18.5691	-8.32328	20.184	-0.547311	-27.9559				-6.09431	-10.697	2.56837	4.68759	3.95524	1.58178	2.4905	4.65101	5.08074	1.64093
										22.0274	2.69794	3.56591	-35.7909	14.1308	-31.3397	31.8115	8.62141	-22.3214	13.6425				-4.41541	-9.93926	-5.97926	5.10815	-10.613	-3.84877	-5.65289	5.14963	1.57961	-3.02722
										24.8959	11.4421	-19.5409	11.9239	-22.4014	-13.2202	-12.0892	12.8344	5.58982	-29.2919				-5.4721	-12.49	2.46332	3.39917	5.76383	0.22678	2.45029	3.28153	5.95951	2.25833
										-8.94633	29.9123	20.3968	12.989	-20.6322	-36.9745	-12.5698	-29.1126	-27.7912	-11.239				8.54321	0.82466	0.484686	-2.00023	2.23867	-6.3314	0.0952133	-2.13094	-10.1038	-2.94349
										-19.1081	-4.03222	-14.2518	10.1467	-10.2232	2.25054	-11.4165	6.78693	37.2002	-12.4664				-1.05251	7.62649	2.28624	3.03499	10.1127	2.77229	2.05472	3.01353	10.4054	-4.37231
										-4.22312	-21.9017	4.51595	-5.86994	29.0871	4.06635	7.0421	-10.7597	1.27334	15.3301				-2.58837	-0.0934441	-1.33945	1.93168	-0.118032	7.95918	-1.36732	1.7482	-0.213164	1.08833
										12.7979	-21.2757	-5.16054	6.94074	-2.6058	-8.6504	-7.35001	-2.62264	17.5697	21.9132				-6.60655	0.483283	0.861426	2.19168	6.7592	4.85628	0.980301	2.29591	-4.43069	3.279
										4.1415	-18.9356	-5.30122	36.6108	-7.04327	25.9729	-34.747	2.87345	18.6353	4.03884				-4.38676	-0.538551	5.13371	-0.478802	7.1932	-11.6424	5.20089	0.0622586	-1.99866	6.17808
										19.677	13.2619	-22.0301	-6.72639	52.8619	-3.83757	3.37274	16.7473	-6.23378	-33.1917				-5.62838	-11.3613	0.0243695	5.35479	-2.50098	14.1276	0.02369	5.18342	4.82548	-0.0633708
										28.1747	4.75396	-25.3244	-12.2109	54.4311	4.68191	8.29746	21.6576	-8.99689	-37.0247				-4.37599	-10.7777	-0.846953	5.46293	-3.58174	12.0537	-0.877701	5.22296	4.73884	-0.671405
										-19.8921	-8.02156	8.11815	-36.9415	10.1315	-43.092	36.2659	7.62783	-15.355	10.1437				-1.04023	7.51686	-6.87023	4.82847	-11.3626	-6.98067	-6.77613	5.28895	2.41373	-5.23342
										-7.89658	-29.3118	2.77826	11.1458	-13.907	-5.88226	-11.4316	-10.7044	1.53496	3.70454				-1.34187	0.502417	0.995047	0.37746	7.89821	2.55974	1.06418	0.517703	0.902563	2.9407
										-7.90667	-23.1966	-8.29359	26.9679	-44.1762	2.83478	-24.8068	0.67461	5.75719	-1.83391				-1.2257	-0.731552	3.05905	-0.367655	11.3103	-4.48424	2.84673	-0.0903136	0.464595	4.26294
										-4.06652	22.3611	5.951	19.1419	-30.7062	8.64721	-20.9905	-11.9028	-25.6387	-15.1722				10.1851	0.54653	1.97192	-0.233297	9.95529	-1.83222	2.39477	1.07342	-10.3945	-2.34481
										19.5797	8.83148	-15.8641	25.9026	-53.8126	-7.45904	-22.9704	13.5911	4.8034	-20.7326				-4.03115	-10.1031	4.25377	2.24343	8.62339	-5.1735	4.37774	2.22197	5.61718	3.7042
										23.9705	7.59767	-12.919	34.3041	-12.3474	24.5948	-31.0664	15.2989	11.2949	-16.9972				-3.90554	-12.2519	5.87706	1.39581	7.33139	-10.6421	5.97955	1.39193	4.65545	5.2006
										-1.20884	26.6923	4.8914	40.0444	-5.9418	30.4969	-41.0767	0.967196	-17.2728	-14.2881				9.7462	-1.61411	5.13795	-1.07682	7.33223	-11.9717	5.09449	-1.06942	-10.3159	-0.387372
										-1.56257	-19.2218	5.52871	-23.1137	-19.4271	40.7064	24.0703	-3.0149	-8.91507	21.8984				-3.19646	-0.829543	-4.56534	2.69947	-9.84448	2.7423	-4.65512	3.08595	-0.187998	-1.56378
										-5.08821	-23.6452	2.17427	-22.2083	-14.1956	47.1054	23.2066	-5.55795	-6.10402	22.3672				-2.92067	-0.0564326	-4.23393	2.64985	-8.55586	4.72702	-4.19609	2.92443	-0.189825	-0.775617
										-2.94442	30.2621	21.2874	14.1814	-23.8284	-36.53	-13.7545	-28.4784	-25.1703	-10.86				8.17064	-1.15785	0.824111	-2.30919	3.08097	-6.9394	0.69315	-1.89582	-10.1877	-2.25876
										-4.5711	28.333	21.1318	1.13893	28.312	-25.627	-0.201622	-26.9735	-36.1915	-5.47214				9.19167	-1.37242	-1.71998	-0.616967	-1.60777	0.0680468	-1.84539	-0.348798	-9.50788	-4.97076
										7.0992	-25.9737	1.43694	-11.4281	36.3806	20.3186	12.9957	-5.82488	6.85818	28.3635				-6.80637	-0.977714	-2.2276	2.88222	-4.02215	8.30366	-2.16485	3.12092	-3.68674	0.513488
										13.8084	-19.2698	-2.56895	-7.9781	33.8271	13.3606	8.4972	-3.86277	8.90461	26.9323				-6.63055	0.468188	-1.54289	2.96431	-1.94177	8.36066	-1.62981	2.96222	-3.82645	0.880686
										23.6582	10.336	-25.5188	9.70728	-19.4657	-16.9103	-11.6229	17.8115	2.08763	-27.9312				-4.51221	-12.1999	2.58927	4.57661	4.4315	0.981316	2.67782	4.50911	5.85556	1.78785
										-5.59535	31.4727	21.5749	7.12666	-11.903	-35.2124	-6.11075	-26.8128	-31.7308	-9.21339				7.66755	-0.577611	-0.647589	-1.9161	0.432981	-4.3259	-0.806376	-1.79539	-10.0195	-3.54084
										-0.71615	-22.499	1.7246	-2.52229	23.7395	-0.130046	3.30058	-8.54923	0.431269	12.3303				-3.43871	-0.414706	-0.955725	1.81335	1.55669	7.93962	-0.98824	1.90098	0.175205	1.39763
										22.3455	8.37326	-14.6377	31.5427	-54.8342	-10.545	-28.4882	14.787	9.6376	-20.5888				-4.73326	-12.3744	5.33084	2.0176	7.98574	-5.91797	5.28815	1.87996	4.9471	4.27004
										9.91798	-14.1038	-1.52011	-17.3617	28.8791	31.568	17.3362	-1.993	4.90201	30.1647				-5.66877	-1.89785	-3.1947	3.05061	-7.14529	7.74841	-3.07353	3.26103	-3.67903	0.0484586
										-6.068	-25.6469	0.919161	5.03848	6.32783	-9.32976	-4.96993	-8.68138	2.36784	9.4124				-2.08097	-0.413587	-0.0188111	0.963466	5.0451	5.94406	-0.0869441	1.07682	-0.149478	2.08027
										-17.6605	-5.52884	-13.1257	-7.11078	20.8247	11.1968	5.14109	7.14909	32.5149	-25.2036				-1.43711	7.66879	-0.934422	3.83032	-0.519555	9.94817	-0.940133	4.14209	7.40174	-4.95317
										-22.6757	-0.726982	-8.20901	-8.8999	20.4725	10.4295	7.27576	2.38594	31.2386	-21.263				0.00911781	9.98956	-1.22209	3.433	-0.370316	9.89757	-1.20079	3.46841	7.62676	-4.99748
										-9.69992	29.0637	21.4014	9.16541	-14.5509	-36.8521	-7.12989	-27.8407	-30.32	-10.1132				9.30139	0.633742	-0.278089	-1.79239	0.990868	-5.02649	-0.588283	-1.86405	-10.072	-3.42961
										-23.7064	-0.526347	19.0607	-41.3735	-1.00653	-54.7751	47.0513	6.21647	-23.0423	21.4558				0.339235	9.38299	-8.63388	4.54989	-13.6627	-11.34	-8.62488	5.15662	-0.411068	-4.59926
										-3.51611	-22.852	-6.40858	25.6542	-45.026	-4.73853	-24.1089	-0.247906	8.23849	-1.57058				-2.73047	0.0574999	3.04189	-0.520209	10.6399	-6.01252	3.16998	-0.137123	0.880519	5.07427
										-15.7994	-1.10423	-15.2012	13.0411	-12.4252	3.97579	-14.4736	8.07966	37.9103	-12.0833				-1.52227	8.94132	2.77749	2.60131	10.3401	2.05529	2.42224	2.3142	10.3519	-4.32129
										6.13268	-20.1215	-1.0627	24.4798	-45.0958	-2.54166	-27.3233	-6.1624	20.1341	9.70652				-6.02489	-0.795115	3.57361	0.325362	10.729	-5.59585	3.50945	0.590967	-3.50175	5.70933
										8.65572	-19.7228	0.989654	-10.5271	36.0601	20.2026	11.5407	-6.68882	7.20556	27.6573				-6.62536	-0.866775	-2.37756	2.17275	-3.90322	8.14104	-2.31688	2.21517	-3.20447	0.677635
										-7.77615	22.2533	18.7332	-3.16825	33.4848	-22.8833	5.46009	-25.1368	-37.6859	-1.47727				10.7526	-0.977033	-2.63352	-0.302667	-2.50075	1.44541	-2.63101	-0.0157558	-8.74338	-5.56949
										-6.73758	18.4206	15.7089	-3.73612	34.0745	-24.5163	4.84791	-22.2204	-40.3702	-3.58029				10.5249	-0.606704	-2.2832	0.218716	-2.58182	1.56126	-2.36975	0.306153	-9.10501	-5.77451
										14.7417	-16.5554	-9.51658	9.33965	-10.6268	-4.75158	-10.3483	2.07107	19.6503	14.3418				-4.57729	-0.544888	1.75147	2.2657	8.36956	3.28511	1.39503	2.32438	-3.78297	4.24172
										-4.92557	26.3915	21.9565	7.97382	-9.69907	-34.3063	-5.4173	-27.9815	-32.759	-8.38395				8.52833	0.670541	-0.778853	-1.31824	-0.049896	-3.57081	-0.993776	-1.55586	-9.75	-3.92078
										-8.84945	31.7318	22.3087	0.783468	25.1956	-25.7492	0.883138	-26.8161	-36.7295	-9.02886				9.0702	0.878399	-1.9558	-1.29359	-1.29669	-0.671043	-2.12699	-1.17765	-9.62352	-4.47556
										20.0372	17.7817	-16.6328	-12.7632	51.7479	12.9397	9.78354	12.768	-12.0413	-30.5256				-6.52173	-11.4738	-1.46877	4.867	-4.86048	9.8619	-1.43424	5.112	4.1979	-1.32249
										-16.8106	1.21531	7.30935	-36.253	13.7817	-38.7979	35.199	7.34872	-14.4013	8.83844				-1.50833	9.97773	-6.65018	4.88032	-9.97627	-5.61503	-6.61271	5.22039	2.69752	-5.51405
										6.01277	-10.9832	-3.53493	-5.3505	34.1354	15.5043	6.17385	-5.54277	10.8564	27.6217				-4.15103	-1.35411	-1.33774	2.9025	-2.53338	8.27553	-1.44239	2.75461	-3.5173	1.0559
										-3.0904	-19.5785	-5.64782	-5.95961	29.3021	5.30748	5.85522	-1.55748	0.735405	15.6585				-2.60024	-0.974576	-1.05562	2.59113	-0.300865	8.14045	-1.15059	2.89749	0.258102	0.803467
										2.08238	-27.7815	-7.487	20.0688	-26.2293	7.21587	-19.3293	-2.57191	5.59831	0.227339				-3.05546	1.43906	2.39989	0.422189	9.42695	-1.33969	2.33694	0.521407	1.33376	4.35078
										13.9813	-20.9294	-2.80532	28.9837	-46.3072	-12.2098	-30.3013	-2.18336	18.9697	7.06472				-6.33688	0.725233	4.12456	0.250295	9.49297	-7.81678	4.21386	0.408821	-2.75946	6.04131
										1.4549	-23.0915	2.59532	-12.2978	33.5506	26.6693	14.0259	-6.1955	-3.26353	17.2904				-3.47762	-0.182515	-2.70098	2.96183	-5.53838	7.50546	-2.69092	2.85978	0.106896	-0.153169
										7.92984	-13.6003	-4.13315	5.1921	-3.18047	-8.0601	-5.56671	-3.53465	16.206	21.1762				-5.44278	-2.10359	0.707458	2.23504	7.07666	4.68399	0.853874	2.4725	-4.22954	3.31355
										-10.1777	-26.4753	0.877417	12.7402	-13.7736	-6.05149	-15.3184	-6.3836	5.02655	5.41837				-1.13692	-0.126721	1.22104	0.610202	7.80271	2.66266	1.03081	0.778581	0.413448	3.16
										9.92146	-22.9504	2.47452	-18.7995	21.1562	37.2312	20.3888	-3.87334	3.50985	31.181				-5.07594	0.766939	-3.9821	2.45781	-8.32518	6.05918	-3.90017	2.96613	-3.3364	-0.191791
										7.69974	-18.7153	-5.02396	15.1418	-22.055	3.59922	-15.1575	-2.967	19.7973	15.8422				-6.71064	-0.842422	2.56049	1.34387	9.41402	0.0951005	2.17022	1.40571	-4.25986	4.46579
										4.35631	-18.6492	3.43805	-19.6551	-12.6079	48.9063	21.3168	-5.17471	0.204568	28.4821				-4.56299	-0.494268	-3.79939	3.13826	-8.37831	5.51896	-3.96739	2.80348	-2.44339	-0.614746
										-5.01211	-23.3518	-4.86963	30.0325	-13.7003	19.3102	-29.6712	2.22375	11.23	-4.3137				-2.36033	-0.00114039	4.31449	-0.1855	8.34067	-9.43044	4.32386	-0.0231596	0.166543	5.64977
										25.4401	15.7055	-22.3199	-3.62684	49.0149	-7.34	-1.6268	17.6495	-5.14075	-31.7543				-6.08472	-12.0037	0.729911	5.20106	2.28198	3.8604	0.784896	5.28529	5.28723	0.208963
										-1.46003	25.1922	16.8667	-9.55445	44.903	-24.6263	10.6003	-22.6112	-40.7001	3.43114				8.64914	-1.53423	-3.61418	0.517377	-5.36123	2.91221	-3.77123	0.936411	-7.85194	-6.21614
										30.5311	8.97085	-22.9268	14.4635	-24.7447	-9.99669	-13.8286	16.9959	2.86902	-26.0167				-4.75439	-10.0429	3.16268	3.84504	6.7099	-0.427064	3.21308	3.99092	5.47593	2.61902
										-8.48094	-20.7671	1.90579	5.28504	1.64085	-11.1534	-5.10376	-9.74132	3.4828	8.5575				-1.3918	-1.03032	0.0342949	0.954556	5.88827	4.89986	-0.0623079	1.04791	-0.02473	2.59016
										-4.20033	-24.3109	-0.635263	13.5189	-20.4562	1.52656	-14.46	-8.48787	3.79966	2.63669				-1.99598	-0.1486	1.54214	0.119441	8.90203	0.562428	1.65132	0.418808	0.850349	3.42841
										15.7459	-16.7359	-1.53967	0.913759	23.3499	0.409323	-0.8075	-5.93602	13.7245	26.8737				-4.9399	0.584515	-0.943411	1.93292	1.55229	8.14298	-1.1474	1.80945	-3.62397	2.0941
										-6.58784	23.424	16.9854	-0.858906	30.6163	-24.3601	2.62086	-31.2064	-39.8113	-5.32454				10.5479	-0.257018	-1.99571	-0.311878	-1.90608	0.740244	-2.62244	-0.594417	-9.26906	-5.26976
										-4.08781	-29.6501	-7.39557	33.4919	-9.8197	22.9517	-32.3552	2.53118	13.5082	-3.77212				-1.38209	1.05163	4.69579	-0.564086	7.9862	-10.7453	4.70023	-0.640546	-0.0904102	5.87643
										-24.723	-3.31748	-9.39502	-11.6271	21.3399	14.8569	9.3759	4.11201	30.7788	-25.983				-0.26786	8.34007	-1.39912	3.71436	-1.70017	10.2726	-1.54227	3.83248	7.26008	-5.89697
										23.7353	13.3509	-22.169	-10.2615	54.6467	4.02556	7.13848	18.006	-7.68449	-33.6526				-5.52926	-12.3991	-0.770753	4.85751	-3.54225	12.1912	-0.782284	5.46542	4.03209	-0.269442
										14.2312	-24.497	-6.57969	38.1964	-5.29777	27.227	-36.6574	1.10422	20.1255	1.3933				-6.94586	-0.321613	5.46092	-0.351738	6.96494	-12.0972	5.10496	-0.489012	-1.84895	6.6893
										-22.0473	-0.156831	-7.52382	-11.8236	22.7111	21.6633	10.3595	2.55588	31.4063	-25.1787				0.116947	9.97515	-2.02228	3.55333	-6.08154	11.0935	-2.14834	3.98193	7.08165	-5.78806
										14.1603	-16.8443	-5.16457	6.05496	3.0247	-8.89931	-6.47836	-2.64752	15.3214	21.2403				-5.10169	-0.221679	0.727299	2.07321	5.5798	5.35717	0.68634	2.18135	-4.28575	2.87663
										-11.0267	27.9603	18.2043	-13.7035	48.0763	-23.8815	14.6934	-23.846	-38.2598	5.97864				9.22834	-0.221658	-4.44301	0.936032	-6.26337	2.59803	-4.53698	1.29229	-7.12795	-5.7371
										-8.66781	31.8662	22.13	17.0371	-27.1588	-35.7007	-16.2402	-30.2981	-22.7836	-12.1892				8.72843	0.851356	1.35376	-2.0463	3.84278	-7.46452	1.4838	-2.3623	-9.96523	-1.5642
										21.7122	17.4099	-21.7864	7.67915	44.4123	-9.42469	-7.69582	15.1165	-4.04408	-28.6749				-6.5902	-11.2244	1.73812	4.59866	3.17951	2.78703	1.88056	4.53232	5.13281	1.21603
										-12.7135	-5.12461	-13.5936	-8.91856	20.2328	8.7065	7.31957	8.61495	33.2742	-22.8847				-2.60579	8.35633	-0.715677	4.04305	0.300686	9.46905	-0.653885	4.18156	7.85599	-5.12867
										25.7709	4.94417	-17.6176	22.7895	-34.1647	-2.05524	-20.283	14.2888	8.37899	-24.0094				-3.46474	-11.9428	4.14023	2.77313	8.53559	-3.68367	3.9816	3.042	5.10176	3.48045
										-5.25438	25.0867	20.6522	-0.0117798	27.9896	-24.6787	1.30461	-27.9625	-36.9619	-5.37246				9.63122	-0.0314772	-2.0629	-1.03076	-1.59712	0.0801985	-2.32824	-0.783404	-9.79085	-5.41679
										5.38902	-14.9189	-3.31465	35.7285	-4.98474	26.7607	-36.0449	4.344	19.1856	1.74643				-4.42796	-1.26297	5.47315	0.0254625	6.88104	-12.1954	5.35323	0.100116	-1.9273	6.67864
										-15.5834	2.45934	-11.2094	11.9229	-12.8301	4.23744	-13.4534	3.97679	34.8271	-10.0388				-2.17422	9.85437	2.22424	2.24292	10.2924	1.84089	2.12533	2.72326	10.5176	-3.69714
										-18.5902	3.74237	-9.91408	-9.22374	21.1869	13.8191	7.12246	4.27904	31.204	-22.1074				-1.10712	10.4732	-1.23344	3.79521	-1.33368	10.1899	-1.19109	3.70121	7.39705	-5.33549
										-3.84914	31.7206	17.2234	-12.4193	45.5194	-24.6631	13.5039	-22.8799	-39.2181	3.5291				7.71326	-0.732098	-4.01827	0.879677	-5.59613	2.82525	-3.97398	1.15111	-7.59339	-5.67319
										-25.462	-1.12807	6.41563	-34.7266	13.4317	-33.0285	33.4742	6.27458	-13.6155	8.05999				0.328885	9.07052	-6.50571	4.15684	-10.6595	-4.25162	-6.1389	4.57527	3.02685	-5.68185
										17.6969	14.0326	-14.9026	-17.9678	52.666	9.30997	15.1449	11.3469	-10.3033	-31.145				-5.61353	-10.1372	-1.791	4.63013	-4.09598	10.7512	-1.89601	4.91862	3.84067	-0.960756
										7.26856	-11.93	1.40128	26.9028	-47.0901	-11.0442	-31.4564	-7.03768	21.3091	8.3115				-4.74855	-2.15844	4.10023	0.763174	9.51092	-7.44812	3.98762	0.661628	-3.4882	5.60059
										-8.66248	25.6877	20.3227	16.0893	-24.9452	-35.7079	-15.577	-28.0355	-24.1536	-13.642				9.89083	0.368834	1.11667	-2.41287	3.41038	-7.24535	0.937455	-2.29082	-10.7349	-1.89766
										23.1513	12.1024	-16.3957	30.5269	-16.8546	21.8814	-26.8429	15.0829	9.62492	-18.0561				-5.01525	-11.8556	5.462	2.0273	7.8635	-8.3297	5.35097	1.93838	4.923	4.61073
										7.89379	-14.005	-2.17718	-14.4081	31.7975	28.0803	14.2791	-2.63667	5.0518	28.8938				-5.734	-2.08401	-2.66182	2.92795	-6.02997	7.51839	-2.73785	3.03758	-3.62406	-0.0245828
										-5.92493	-28.6873	2.31427	-1.08368	26.387	1.66545	1.80523	-9.30419	1.55118	13.2038				-1.69877	1.5081	-0.986733	1.87909	0.791833	8.07823	-1.19588	2.17331	0.418227	1.26797
										-8.84962	23.8441	17.8254	13.73	-21.2933	-37.6915	-13.1979	-25.8613	-27.1681	-13.7653				9.62089	-0.572494	0.559672	-1.83275	2.4991	-6.53696	0.421762	-1.8003	-10.7037	-2.48634
										-10.1465	28.766	5.79782	40.0705	-5.91535	31.3474	-41.733	0.19271	-17.1908	-13.5338				9.60941	0.720789	5.09866	-1.37752	7.5854	-11.7192	4.94008	-1.39816	-10.3794	-0.448744
										-0.85574	-32.6245	3.28094	-29.0737	-22.0698	35.9062	27.9536	1.88601	-7.63926	22.7877				-2.47283	1.04133	-5.17362	3.04684	-10.6243	1.43347	-4.93084	3.39729	-0.132548	-1.21708
										-13.5459	-0.841934	-13.6719	18.3049	-41.0175	-0.960016	-21.9539	7.54752	33.2091	-7.34217				-2.14265	9.34609	3.84363	1.85226	10.2523	-4.77806	3.72575	1.89925	10.5222	-2.73803
										-18.7914	-2.14932	-14.7648	4.02727	-0.930264	-1.0531	-4.89426	7.26428	37.4361	-15.5447				-1.25211	9.12612	1.12004	3.01632	8.0727	6.21335	1.05818	3.01137	9.27084	-4.22759
										-12.7751	-4.23457	3.0472	31.278	-49.8118	-13.9703	-25.6151	8.46035	31.1431	-5.556				-2.4401	8.45166	4.56367	1.14882	8.69053	-7.37911	4.45737	1.49368	10.5287	-1.89454
										22.9183	13.5015	-13.8143	-21.955	30.4132	35.5119	16.819	12.5633	-13.8841	-31.1175				-5.45867	-12.1937	-2.82101	5.13427	-6.21199	8.81503	-2.62405	5.29969	3.72224	-1.47518
										20.9083	14.7257	-19.8186	-6.93849	53.7972	-1.44078	4.40636	14.6967	-8.29652	-31.612				-6.41556	-10.8206	-0.178716	5.4097	-2.82516	13.6717	-0.103544	5.6679	4.3521	0.0931872
										-4.96254	-24.7299	4.70479	-16.0859	24.8973	35.7275	16.4941	-5.44891	-3.92086	21.6943				-1.33685	0.0540269	-3.44216	2.42539	-7.71774	7.34464	-3.32511	2.62155	-0.338032	-0.528476
										8.98678	-15.0739	0.899581	28.3546	-46.3288	-13.8373	-28.8026	5.31169	21.4137	7.82324				-5.14318	-2.21381	4.29785	0.762048	9.10799	-8.06424	4.45537	0.838816	-3.32363	6.24886
										1.69864	-14.9492	3.46774	2.6572	19.1591	-4.14046	-2.1052	-10.8612	11.6484	21.1826				-4.38064	-0.853492	-0.61989	1.33828	2.94824	7.45196	-0.631305	1.44563	-4.30557	1.95082
										17.0503	-20.3791	-5.47438	13.76	-18.4194	1.35098	-13.5998	-2.2052	19.3168	17.9646				-5.38691	0.831075	2.24671	1.64321	9.01193	1.00412	2.07208	1.77508	-4.48257	4.21183
										-7.35323	19.8011	17.2692	-10.341	45.682	-24.9764	11.5483	-22.8031	-39.5399	4.0897				10.1071	-1.46703	-3.77479	0.911451	-5.66736	2.80237	-3.75198	1.33488	-7.48972	-6.12742
										-8.16144	23.2576	18.966	-12.3051	48.4126	-25.0052	13.3204	-24.6282	-38.5892	4.845				9.86247	-0.974199	-4.19931	1.08547	-6.38332	2.66255	-3.94508	1.35066	-7.36321	-6.03299
										7.70358	-20.5238	-4.6118	10.8327	-9.06881	-5.99654	-10.7384	-3.06023	18.0657	19.5968				-6.66393	-0.812236	1.42306	1.93793	8.11806	3.5982	1.50538	1.9539	-4.41944	3.57635
										-3.02835	-31.9198	10.2406	-27.9171	0.744547	14.2654	31.8527	-2.58706	-10.4174	21.3417				-1.76361	1.36044	-5.41302	3.25214	-11.6242	-0.470806	-5.44996	3.48825	-0.572232	-1.61672
										-19.2814	2.68457	-12.6787	-10.4645	20.3799	9.44163	3.87143	6.79388	32.3577	-26.3125				-1.12285	10.4018	-0.820825	3.91542	0.103394	9.66081	-0.887255	3.78905	7.20685	-5.06203
										-3.05718	30.3395	21.7484	14.0096	-20.892	-37.2185	-13.4872	-28.6696	-26.2489	-10.6079				8.33524	-1.39841	0.398676	-2.01566	2.28141	-6.50216	0.457471	-1.81658	-10.0295	-2.4162
										25.6763	7.74422	3.08305	-37.6286	14.1447	-30.0091	32.3584	10.5827	-21.2862	12.2084				-3.81216	-12.3466	-5.75044	5.15145	-10.7024	-3.52894	-5.8188	5.46415	1.80544	-3.06927
										-16.2218	-0.027742	-9.46171	-16.8735	25.0575	31.0243	14.4569	5.8636	26.4314	-26.9743				-1.76718	10.0134	-2.82314	4.24297	-7.87286	8.43831	-2.74685	4.52515	5.86178	-5.73447
										-3.00436	-26.9998	4.88617	-21.5325	-14.7713	46.4525	24.0163	-4.72794	-6.6348	21.1626				-1.98323	0.439441	-4.13044	3.29832	-8.66047	4.41761	-4.20942	2.80197	-0.154316	-0.970665
										-20.4037	-0.678103	-9.09574	-14.365	21.5604	19.2054	11.3298	4.37549	28.86	-25.4929				0.0193957	9.87497	-1.9655	4.07914	-5.22255	11.4262	-1.9146	3.98802	6.86108	-5.20654
										21.6967	15.9004	-20.2107	9.65532	-22.0784	-14.5196	-10.2702	13.6263	2.91561	-31.288				-6.59252	-11.2975	2.40284	3.55245	5.36125	0.341893	2.44306	3.50748	6.00635	1.4868
										22.3034	11.8681	-13.7211	34.3639	-12.6828	24.4073	-30.7212	15.4052	11.3772	-17.5475				-5.41011	-12.0685	5.68759	1.47711	7.35306	-10.5649	5.81586	1.27884	4.6513	5.02746
										-20.4634	-0.215665	-13.1806	10.7865	-8.96609	1.83614	-12.136	5.83192	35.4508	-14.0554				-0.110038	9.99067	1.99081	2.88974	9.76539	3.30012	2.06069	3.06522	9.71979	-4.40956
										3.0112	-28.9953	15.1947	-39.1872	2.71272	-51.3782	42.8568	5.61778	-19.6106	21.5788				-2.96995	1.33855	-8.1407	4.53214	-12.8293	-9.88087	-8.09393	5.22569	-0.571212	-3.7115
										-6.08125	-18.4555	6.04216	-19.5226	-15.1777	45.6849	23.3659	-3.08456	-8.31042	21.6034				-2.66046	-1.42934	-4.29897	3.59015	-8.91233	4.26109	-4.10442	3.14393	-0.201793	-1.36954
										13.5398	-17.8329	-3.51847	13.9466	-12.5445	-4.40422	-13.4613	-4.34028	17.4889	18.1454				-5.89829	-0.263584	1.47995	1.54497	8.35585	2.70623	1.31353	1.7094	-4.54284	3.98986
										8.85507	-16.5359	-3.62509	22.3493	-40.3263	3.66564	-23.6705	-5.52471	17.5219	11.5976				-4.98752	-1.06215	2.99928	0.676725	10.7276	-3.75417	2.88722	0.590012	-3.5	5.30121
										-10.3119	24.8396	21.1774	3.49894	-6.25368	-33.0762	-2.3155	-27.7555	-34.8526	-8.13338				9.69895	-0.61593	-1.34056	-1.48124	-0.515313	-2.38324	-1.52782	-1.04215	-9.71885	-4.27752
										-12.4628	26.5916	6.0772	43.1135	-3.058	32.3541	-43.9738	2.29713	-16.4192	-14.0927				10.3317	0.133904	5.65804	-1.04932	7.1767	-13.1823	5.31637	-1.34963	-10.0713	-0.21089
										-2.97048	27.1632	21.0867	13.1056	-20.5122	-37.6545	-12.5618	-29.676	-28.3479	-10.9197				7.76252	-0.539338	0.708495	-2.25038	2.27829	-6.35779	0.565203	-2.20677	-9.89398	-2.84839
										22.4185	13.3156	7.9352	-39.2325	14.077	-40.0532	37.2659	9.65718	-20.4934	15.6698				-5.64459	-10.5549	-6.66719	5.15249	-10.2871	-6.10787	-6.58734	5.58137	0.992193	-3.47864
										-10.6752	30.716	19.3281	21.6116	-32.7489	-30.9781	-20.8248	-27.4527	-18.9905	-14.5358				7.95649	-0.00749321	2.4784	-2.20012	6.51965	-8.65418	2.51044	-2.21161	-10.4219	-0.727243
										3.70191	-30.5037	13.9673	-37.9137	6.55432	-46.5621	41.0768	5.28764	-17.1638	22.4119				-2.75728	1.37225	-7.74946	3.96651	-12.1113	-8.215	-7.73425	5.06403	-0.641342	-3.04319
										10.8477	-17.664	-2.45905	27.7976	-45.2441	-13.678	-30.2657	-3.16784	19.7477	7.24279				-4.53934	-0.659512	4.23345	-0.0209222	9.37305	-8.29754	4.25092	0.183036	-2.99491	6.20051
										-15.764	-5.98989	-8.03018	-20.3601	22.9075	33.3481	17.6105	6.16323	24.247	-27.9703				-1.94818	8.00795	-3.30068	4.17554	-8.44172	7.9192	-3.21635	4.25485	5.33524	-5.64729
										-20.204	-1.72614	-5.03568	-20.6771	-15.6897	49.151	18.8867	2.64438	-12.0887	2.77171				-0.818201	9.14766	-3.70343	3.77715	-8.9689	5.04198	-3.69551	4.14296	4.78849	-5.54458
										21.7535	4.81884	14.7146	-39.2006	4.32039	-49.4857	42.5536	5.85987	-21.0541	18.5301				-3.51369	-10.8796	-8.00369	4.83284	-12.6356	-9.26152	-7.92015	5.27447	0.114409	-3.93835
										19.1491	9.77786	-10.9464	-25.4087	21.6406	40.3782	20.5949	12.8774	-16.273	-31.6426				-5.57363	-10.8144	-3.63696	4.71079	-8.94176	6.26744	-3.55743	4.93758	2.96714	-2.26862
										-21.4224	-4.55522	-4.84554	-18.7004	23.2373	33.4981	16.794	1.96921	22.8822	-26.9585				-0.30516	8.08966	-3.16871	3.74762	-8.40154	7.75313	-3.05066	3.83032	5.55087	-5.58769
										27.4969	14.7786	-24.941	-3.76981	51.092	-4.9013	0.963568	19.9927	-3.01095	-32.1049				-5.96603	-10.3589	0.483198	4.854	-1.87655	14.4852	0.306371	4.72063	4.83075	0.561897
										8.45897	-22.489	-3.25159	2.06521	3.12027	-9.20219	-2.36602	-4.08967	14.9397	22.2509				-5.0473	0.850831	0.644611	2.29406	5.52737	5.44442	0.571347	2.49367	-3.94166	3.05258
										-8.39071	24.7377	20.8716	-40.1225	-2.1829	-56.1331	48.1054	4.28364	-27.6423	20.1089				9.39633	-1.18803	-8.85639	3.86943	-13.8799	-11.6455	-8.91708	4.37225	-2.27326	-4.98709
										21.8326	14.4118	-22.6867	13.4846	-25.2394	-8.70567	-12.9187	16.4677	3.03008	-28.1488				-6.29892	-10.7355	3.0857	3.92952	6.95978	-0.644271	2.96783	3.54677	5.90079	2.44121
										-8.90929	29.618	19.0429	18.2448	-27.8282	-35.0052	-16.5467	-28.9953	-22.8041	-12.6696				9.51744	0.650368	1.83093	-2.44385	4.2157	-7.64071	1.58435	-2.21005	-10.7562	-1.85205
										-0.505349	-28.633	-2.70976	7.90606	-4.84241	-9.06163	-7.58128	-5.82575	-0.501821	5.44884				-2.52834	1.19345	0.450102	0.935832	7.20352	4.41445	0.685176	1.64637	0.448649	2.9061
										-1.24025	-16.9454	16.812	-39.2317	1.99431	-52.2097	44.2976	5.18914	-20.231	22.3971				-3.52367	-0.987419	-8.26966	4.3577	-12.883	-10.1507	-8.16975	4.90117	-0.643907	-3.85867
										-8.79455	27.036	17.81	-34.3099	4.67385	-50.8688	42.5963	0.0773468	-30.1467	16.6671				9.40291	0.872823	-7.91832	3.67967	-12.5845	-9.45562	-7.97016	4.25765	-3.52272	-5.22544
										-6.77615	22.9095	17.175	-28.4202	8.24434	-30.8257	38.804	-4.07212	-33.1475	13.0098				10.599	-0.929991	-6.57953	2.89007	-11.5499	-4.15362	-6.599	3.22676	-5.05588	-5.667
										21.0003	11.6221	-19.706	24.6013	-36.0868	-3.05001	-21.759	17.2493	6.50478	-22.3338				-5.27625	-11.1972	4.51543	2.91076	8.39132	-4.41345	4.55267	2.83583	5.65611	3.7329
										21.1896	13.6461	-20.6222	21.3407	-35.4714	-2.64385	-19.2015	16.7285	5.82888	-23.5937				-6.14834	-10.4897	4.33924	2.88214	8.37182	-4.10906	4.22874	2.96128	5.57467	3.58337
										8.98851	-17.8597	-4.15102	35.6464	-6.00994	26.5374	-35.4714	3.77665	19.0122	3.00657				-4.52271	-0.688662	5.39554	-0.0119387	7.06982	-11.8888	5.14468	-0.307306	-2.19812	6.48319
										7.53002	-20.6984	1.38693	-3.38113	26.7384	3.07266	4.00137	-8.1362	10.0138	28.3439				-6.62962	-0.701829	-1.11551	2.02832	0.404435	8.14769	-1.17391	2.37621	-3.94823	1.15941
										-7.17328	30.5849	21.4848	19.4745	-30.3409	-33.9862	-18.8956	-29.7072	-22.1135	-11.9885				8.45121	0.713381	1.92081	-2.37826	5.20515	-8.11506	1.94177	-2.16717	-10.1796	-1.34716
										-21.1817	-1.68466	-9.0629	-16.2775	24.4979	25.4183	14.1157	5.01516	27.2628	-26.2504				0.169398	9.85687	-2.48666	4.17379	-7.05525	10.0354	-2.49709	4.19467	6.28488	-5.95381
										3.09602	-13.6937	2.52618	16.1496	-18.5786	0.66264	-15.5172	-9.49263	16.6655	17.0765				-3.94798	-1.31568	1.74448	0.967432	8.8453	1.06378	1.59628	1.14195	-3.68009	3.94329
										-6.33685	19.4786	20.7118	-12.1955	48.1386	-24.0986	13.4364	-26.3822	-37.2236	4.77091				10.7292	-0.63944	-4.3342	0.61796	-6.2764	2.54291	-4.26382	0.972699	-7.01397	-6.00506
										-5.20294	-21.9788	20.407	-41.9883	-3.60795	-57.1516	48.3552	6.29156	-24.1755	22.8055				-3.12225	-1.02768	-9.12016	4.63574	-14.06	-12.4875	-9.11438	4.81782	-1.28486	-4.69759
										-5.05674	22.5927	18.4307	2.57676	25.4769	-26.6308	-1.09348	-30.0283	-36.229	-7.31186				10.6773	0.0281901	-1.8009	-1.3136	-1.15735	-0.817452	-2.04491	-1.25749	-9.96311	-4.6495
										22.4364	12.3691	-15.6346	-20.8083	30.3688	35.4726	15.9548	13.7393	-13.3489	-31.8924				-5.54057	-10.8859	-2.43379	5.17817	-6.32869	8.76432	-2.27388	5.40335	3.92772	-1.57442
										11.3694	-22.2309	-0.357729	-11.237	35.9811	18.4143	10.9572	-6.84483	8.75646	26.2337				-5.46245	0.946823	-2.08706	3.0565	-3.44555	8.15622	-2.27487	2.83827	-3.29886	1.26974
										-23.5934	-3.64452	-2.42193	31.1118	-48.0974	-5.6678	-24.1561	3.79422	34.0885	-5.5352				0.496978	8.84334	3.80837	1.02344	9.73671	-6.36941	3.85017	1.19249	10.833	-2.30966
										-19.8983	1.26413	-3.62224	-22.0518	-15.0848	49.756	17.4471	1.5388	26.0447	-24.816				-0.598258	10.3615	-3.42844	3.66496	-8.78823	5.2784	-3.40891	4.21904	5.74555	-5.1464
										2.2156	-27.9472	-3.64512	37.502	-4.3633	26.9747	-34.3049	5.47075	14.5544	-3.72488				-3.53146	1.30096	5.63934	0.0165772	6.81384	-12.3555	5.39477	-0.0836965	-0.287608	6.07605
										-20.7015	-0.169805	-11.637	-0.421645	12.9242	0.316702	-0.916214	4.73482	34.1653	-18.5119				0.0680494	10.1474	0.320016	3.60369	4.069	8.46016	0.5914	3.74928	8.76163	-5.03935
										-6.13589	-26.6907	0.629226	14.6465	-21.0898	2.82586	-16.0589	-7.20292	3.88594	1.03852				-2.20193	0.0612617	1.78639	0.297801	9.03554	0.213418	1.78519	0.327474	1.06741	3.79641
										0.433022	-25.1744	-9.7809	20.6417	-41.1994	2.81307	-20.1528	0.532743	6.80969	-0.271552				-3.30909	0.517822	3.08777	0.74539	10.7102	-3.96261	3.11999	0.618623	1.14531	4.53477
										-9.42085	25.8266	1.78509	45.7012	3.89692	39.9904	-43.9613	6.74218	-12.5212	-13.0139				9.75188	-0.0549526	6.75411	-0.882945	7.19322	-16.1834	6.51735	-0.974704	-9.93105	0.557524
										-6.44786	-19.5079	-13.0634	23.1019	-26.1304	6.48569	-23.3431	-11.4371	4.36125	2.50156				-2.38393	-1.44204	2.60405	0.774438	9.53214	-1.28507	1.93394	0.964453	0.460647	3.74634
										27.7067	13.7629	-16.2572	29.0611	-54.3975	-8.07834	-25.5456	14.4479	9.20047	-21.6455				-4.91336	-10.871	5.00463	2.4641	8.26647	-5.25035	4.84608	2.45561	5.4734	3.9761
										-16.8367	2.45966	-11.8743	11.9249	-12.888	4.3281	-13.5197	4.486	34.7463	-10.4142				-0.996562	10.456	2.65592	2.46312	10.2294	1.8359	2.24193	2.77603	10.0179	-3.4603
										5.62572	-20.0396	2.7761	-7.20294	29.5199	4.60086	8.21987	-9.01418	8.01093	25.65				-5.31259	-0.859155	-1.61847	1.93546	-0.180451	8.20343	-1.47416	2.19925	-3.36737	1.453
										12.4549	-12.4359	-0.707039	-16.9443	33.9682	25.5028	15.0905	-5.02713	6.52511	30.5936				-6.17498	-1.78404	-2.71665	3.19231	-5.26877	7.52081	-2.60901	3.12413	-3.64712	0.0604235
										26.4896	10.569	-19.348	-16.4001	51.5504	13.9413	13.1249	16.8215	-12.3526	-34.0884				-4.46198	-11.4097	-1.86612	5.49849	-5.09193	9.66657	-1.81851	5.65088	3.7174	-1.1783
										-7.62301	24.5716	23.6872	-5.61953	35.9982	-23.1101	7.13554	-29.8901	-40.7014	-1.34355				9.37694	-1.57717	-2.74807	-0.398557	-2.98099	1.9906	-3.08221	-0.295803	-8.8854	-6.10071
										-2.55209	-20.5565	-6.87141	-5.8587	28.6365	4.97792	5.39043	-0.435711	0.0745306	14.5996				-2.98469	-0.80903	-1.00358	2.81518	-0.221148	8.00348	-1.10312	2.83808	0.41769	0.770753
										-14.4457	-1.23788	-10.4497	0.368352	13.5235	0.4433	-1.31308	3.39034	36.6485	-18.5306				-2.51751	9.14388	0.0513409	3.41123	3.93851	8.36208	0.0807669	3.36323	8.70848	-4.46456
										-21.2745	0.41081	-11.2959	7.09325	-4.3958	-0.958926	-8.24363	3.20631	35.9464	-14.6997				-0.126262	10.3576	1.3711	2.68194	8.79447	5.06193	1.42208	3.32447	9.92597	-4.57692
										-1.98097	-20.4506	-1.09124	12.1087	-16.8749	-2.72258	-12.6167	-7.3934	3.62267	3.81302				-2.28873	0.408497	1.40928	0.591247	8.39522	1.80951	1.35058	0.791318	1.10971	3.26839
										18.1823	4.6015	-25.1511	-8.75664	54.4234	-0.602579	5.14397	20.4904	-7.85194	-34.9781				-3.62035	-10.0534	-0.504048	4.58205	-3.038	13.3786	-0.363671	4.70369	4.21638	-0.0772696
										25.8078	14.5922	11.4753	-41.3156	6.90135	-45.7938	41.0169	9.71791	-21.4931	17.0812				-5.46392	-12.2788	-7.54621	5.21515	-12.0553	-7.97392	-7.43086	5.59795	0.586325	-3.83524
										23.2342	5.50552	6.45404	-39.7984	11.1592	-42.9246	36.316	10.8738	-21.0985	15.1401				-3.50423	-11.3762	-6.6598	5.32065	-11.0983	-6.77776	-6.6465	5.69893	1.05244	-3.58683
										8.81795	-14.0258	1.9385	23.002	-44.8981	-1.54078	-26.7814	-9.09354	19.6213	11.9511				-5.47007	-2.0663	3.40269	1.00594	10.5562	-5.29753	3.6114	1.08171	-3.82134	5.42876
										14.1764	-14.7431	-5.08163	36.611	-9.08491	24.2969	-34.4536	3.02179	18.6494	4.14445				-5.14636	-0.941183	5.01263	-0.453377	7.67096	-11.1193	4.93286	-0.0265814	-2.48136	6.232
										-5.91269	25.4026	19.1338	-12.4768	46.8693	-24.7189	13.4742	-24.8279	-38.094	5.16564				10.0804	0.134478	-4.15888	0.65786	-5.96157	2.88035	-4.06894	1.13569	-7.24371	-5.70083
										21.8606	7.88717	-13.8767	32.9889	-13.1312	24.1037	-29.6492	14.3934	10.0335	-17.1309				-4.98961	-12.4662	5.78504	1.56003	7.42684	-10.2992	5.59002	1.46897	4.70905	4.8473
										-6.84792	21.5107	16.7099	11.8811	-18.5076	-37.957	-10.9685	-25.6623	-30.309	-13.7069				10.856	-0.761724	0.41753	-1.58093	1.84111	-5.93925	0.16175	-1.43652	-10.4894	-3.2737
										23.9624	7.52416	-8.92257	-26.6463	-21.7075	41.9682	22.5307	11.9504	-16.7934	-30.2403				-4.41273	-12.1459	-4.17722	4.82789	-10.1529	2.9281	-4.05637	4.87271	2.98021	-2.22565
										-2.10297	-22.6792	8.71304	-30.9608	11.8964	-27.9483	32.3795	1.85732	-12.7337	22.0895				-3.04491	-0.740863	-5.88839	4.03106	-11.3594	-3.05186	-5.93037	4.39781	-0.557371	-2.29336
										16.394	-19.8445	-1.96179	-6.73592	32.4084	6.162	7.20927	-4.3548	10.4955	26.5559				-6.06251	1.00212	-1.34643	3.12799	-1.06327	8.42722	-1.27149	3.23498	-3.95911	1.55877
										-1.69228	-28.5066	-5.29352	19.7826	-24.9028	7.04774	-17.2581	-5.58443	3.85455	-0.357197				-2.26851	1.58003	1.88219	0.286896	9.29048	-0.979032	1.95151	0.436408	1.05801	3.94136
										19.0362	16.2424	-19.9422	26.7023	-32.3728	-2.56662	-23.3122	18.2059	5.58423	-21.7787				-6.60628	-11.4622	4.46519	3.09875	8.47528	-3.12519	4.46158	3.01797	5.58362	3.4935
										-19.2036	-7.69058	-0.769289	-30.0331	-23.5399	37.9034	27.9044	5.16159	-12.3895	4.2355				-0.458644	8.14411	-4.48923	4.03942	-10.5001	2.15814	-4.53303	4.48588	4.50309	-5.3683
										20.4018	1.42896	-16.3511	33.5863	-54.9325	-13.1068	-29.4042	16.6993	10.9829	-19.7187				-4.32049	-12.6428	5.34879	1.85632	7.75542	-6.96524	5.35246	1.79	4.79556	4.43614
										21.7599	3.31721	-21.8124	-16.6776	52.1056	12.5352	12.9901	18.8358	-10.7973	-34.529				-3.6552	-10.615	-1.77907	5.51076	-4.68655	9.96083	-1.5129	5.21939	4.51213	-0.946779
										9.10058	-11.4065	-6.62125	-0.78988	19.4383	-2.43689	0.243795	-0.835867	14.816	25.9183				-5.57603	-2.16121	-0.246327	2.7724	2.83695	7.71779	-0.206081	2.91117	-4.23925	1.88314
										18.8956	16.575	-19.1369	30.9658	-55.1434	-12.8709	-27.3164	17.907	9.28779	-20.1954				-6.08015	-12.073	5.49087	2.103	7.74801	-6.87126	5.3634	2.03178	5.15495	4.57298
										20.7622	15.4504	-19.3833	-7.04745	54.4385	1.6991	4.64774	14.6166	-8.54532	-31.6241				-6.58165	-10.9456	-0.605334	4.8323	-3.30086	12.8515	-0.65462	5.5956	4.20035	-0.135343
										-12.1197	-3.63898	-15.7506	16.2327	-35.7142	2.43316	-17.7684	9.02368	33.1265	-7.94455				-2.49435	8.94648	3.49466	1.80954	10.0688	-3.14103	3.26972	1.952	10.2735	-3.01264
										20.6717	15.0195	-19.2591	27.6278	-54.4016	-7.93702	-24.0504	17.7272	7.25539	-20.0823				-6.58194	-11.2509	4.78817	2.59246	8.29102	-5.06352	4.76386	2.60749	5.32241	4.30136
										12.4188	-12.4741	17.8944	-41.1236	-0.605199	-54.4912	45.9781	6.38828	-22.0732	23.4971				-6.25653	-1.67415	-8.67657	4.51873	-13.5105	-11.161	-8.52025	5.14889	-1.27166	-4.13065
										-5.43062	-22.2912	6.82649	-30.8557	4.29161	11.6822	31.7284	2.4539	-11.3987	22.2775				-2.25548	-0.632622	-5.52625	3.94693	-11.9067	-1.79322	-5.50753	4.20984	-0.550907	-2.04826
										-16.934	-1.99457	-7.81127	-14.7514	21.4081	18.6061	13.1373	4.04916	29.4875	-25.5035				-1.47496	9.2473	-1.58984	4.03629	-5.14321	11.4442	-1.849	4.25943	7.04671	-5.78827
										-3.7245	23.4328	21.6267	-4.53416	37.0188	-22.7075	6.83175	-27.2528	-38.8141	-1.46965				9.75623	-1.37378	-3.0916	-0.407473	-3.16748	2.16986	-3.14473	-0.158728	-8.81395	-5.81796
										-6.43977	31.7733	18.0823	-13.3234	47.8971	-23.765	14.4138	-23.7633	-38.9931	5.52688				7.91649	-0.106473	-4.46848	0.862263	-6.10643	2.62627	-4.32408	1.2189	-7.36899	-5.74969
										5.84401	-24.1021	-1.1898	-4.1784	27.7913	3.50089	4.56591	-5.52541	10.8258	23.8208				-6.69299	-0.493742	-1.36054	2.17448	0.222867	8.13911	-1.42877	2.16845	-3.69391	1.83727
										6.52857	-17.0594	1.97095	19.5166	-23.2381	4.37314	-18.2128	-9.80389	18.1039	13.854				-5.2743	-1.30279	2.37963	1.02871	9.4195	-0.212513	2.30075	1.03494	-3.59171	4.57524
										-19.0594	0.757099	8.65921	-35.3795	11.9679	-41.7543	35.9208	6.18281	-15.6386	9.11679				-0.559303	10.3829	-6.67239	4.78853	-10.6742	-6.60145	-6.68045	5.21056	2.6065	-5.08906
										20.4223	9.94455	-12.7562	37.3579	-3.34163	25.1463	-33.2435	12.8816	10.9922	-15.7123				-4.46516	-12.3348	5.95308	1.18877	6.39345	-11.9448	6.04767	1.12652	4.41614	5.14466
										20.228	5.7204	3.49868	-37.9574	14.7065	-31.4891	32.9062	10.6803	-20.6	12.6884				-3.70748	-10.4891	-5.98056	5.16544	-10.5599	-3.83944	-5.94649	5.54052	1.42474	-3.01275
										-19.7614	-5.9252	-16.8564	12.1411	-14.1168	4.33911	-13.4214	9.71232	37.6101	-12.9082				-0.99836	7.69512	2.71061	2.85261	10.0831	1.39369	2.70119	2.75658	10.1358	-3.93759
										10.6089	-13.2958	-4.96445	8.03738	-14.9549	-2.99289	-8.37423	-2.63856	21.2881	17.6711				-6.0609	-1.60599	1.45718	1.93148	8.53504	2.18818	1.40271	1.83981	-4.48246	4.03914
										-2.90431	23.5044	23.2536	-1.53782	27.2881	-25.1274	4.30741	-30.0841	-35.0752	-6.17181				9.32951	-1.50941	-2.00864	-1.26314	-1.47478	-0.154181	-2.04426	-0.67932	-9.62083	-4.64973
										-1.81682	-22.0425	-11.7288	21.7933	-40.0011	2.8541	-21.3324	1.68874	7.34664	1.03975				-3.12095	-0.94854	3.21243	1.17918	10.4625	-3.64476	3.23463	1.43447	0.45005	4.46261
										17.8137	7.90952	14.317	-39.9735	4.98853	-48.5523	42.77	6.85539	-20.904	18.4431				-4.24647	-10.0713	-8.1004	4.87901	-12.3288	-9.02534	-7.96787	5.20638	-0.0139799	-3.82228
										12.1632	-22.4226	21.7808	-43.5221	-6.69118	-59.0864	50.3826	6.89916	-25.702	23.0752				-5.52633	0.906513	-9.64509	4.16595	-13.8157	-13.6084	-9.54685	4.63754	-1.27164	-5.03229
										-6.49538	29.8558	23.032	-4.81801	30.7846	-22.904	6.25278	-29.2218	-39.8862	-2.25485				7.75241	-0.59446	-2.53832	-0.765179	-2.06945	0.892461	-2.70867	-0.496114	-9.05048	-5.71377
										-9.47141	-27.7825	2.20736	10.737	-6.87222	-9.29014	-10.9671	-10.1894	1.54494	3.9693				-1.9869	1.43411	0.681551	0.593374	7.31054	3.90997	0.740408	0.712	0.948969	2.66391
										6.42353	-12.387	-1.92903	-20.9226	22.8122	37.0014	19.4479	-0.360156	1.25275	27.8007				-4.68077	-2.20525	-3.41355	2.9502	-8.22036	6.66503	-3.64714	3.41179	-2.69615	-0.563071
										-2.72378	-26.0441	5.06453	-12.1616	35.822	21.0409	13.9692	-8.97778	-2.60811	17.8347				-1.61449	0.811284	-2.51011	2.04907	-4.0342	8.07762	-2.6346	2.26524	0.188911	0.275701
										-0.601358	-23.9541	10.1612	-37.1042	12.3914	-40.7488	38.0595	6.34067	-14.2554	21.8237				-2.7303	-0.112455	-6.7756	4.36201	-10.5349	-6.30913	-6.69292	4.69742	-0.644558	-2.75996
										14.5307	-20.66	-1.90371	0.126649	21.7913	-1.45283	-0.646113	-5.17429	13.4168	24.305				-6.41261	0.790289	-0.392826	2.49819	2.12625	7.8659	-0.61867	2.60944	-4.08122	2.16238
										9.41321	-21.3565	1.04967	-22.6837	-12.9151	49.0191	21.801	-0.48148	1.28145	30.2576				-6.97428	-0.172987	-3.9024	3.23393	-8.49466	5.49279	-3.95143	3.30015	-3.16458	-0.634669
										29.3249	6.8168	19.6023	-42.1364	-3.35661	-56.9695	47.729	6.84521	-23.9521	20.8799				-3.67058	-11.9094	-9.10707	4.71174	-14.0365	-12.424	-8.91323	5.25222	-0.762528	-4.57134
										-21.0689	1.33749	-7.80271	-13.0032	22.5171	21.2881	11.5698	3.0836	27.5771	-24.6463				-0.136963	10.3815	-1.88975	3.52243	-6.09804	11.0574	-1.877	4.28255	6.58918	-5.8109
										-0.667517	-21.3614	5.43493	-18.3843	22.9555	36.6569	21.8531	-3.20751	-5.29515	20.8538				-3.4339	-1.32743	-3.74341	2.43905	-8.10588	6.78593	-3.641	2.76372	-0.485133	-0.567394
										10.4338	-22.7187	0.123059	-13.5887	32.6002	27.1869	16.0295	-12.2241	7.43006	29.6049				-5.23084	0.686308	-2.50831	3.26401	-5.78703	7.59696	-2.45026	3.48922	-3.1611	0.568949
										-5.56717	-20.3866	1.14478	4.84172	12.585	-7.3196	-4.78162	-8.92612	2.64507	9.54913				-2.41102	-1.43809	-0.278978	1.28585	4.44852	6.40453	-0.204518	1.42486	-0.203921	2.37521
										-12.348	26.6476	18.0377	21.1778	-32.9896	-30.8912	-20.3827	-26.1474	-20.428	-14.2088				9.89626	0.291236	2.56718	-2.00024	6.58233	-8.66524	2.30042	-2.09749	-10.4792	-0.92083
										-2.12507	30.5295	21.3675	14.3842	-21.0328	-36.7115	-13.8512	-28.4797	-26.5801	-10.5015				8.01581	-1.14482	0.684184	-2.35274	2.36119	-6.43484	0.601694	-2.23733	-10.1807	-2.69803
										-7.3374	33.6321	24.1305	6.97099	-7.0752	-32.8214	-3.87535	-31.7125	-34.6758	-11.4179				8.25526	0.611977	-0.974901	-1.51947	-0.386517	-2.57241	-1.31333	-1.5216	-9.82701	-3.95464
										-19.7342	-1.56934	-12.1303	1.1497	12.6986	0.467169	-1.68702	4.47234	35.1963	-19.3476				-0.606287	9.49244	0.238037	3.71366	4.19601	8.56717	0.30296	3.78323	8.4312	-5.08244
										24.0828	6.99063	-22.771	-9.07331	54.0816	-0.187932	5.97475	18.1177	-6.36949	-35.0407				-3.80475	-12.0241	-0.527955	4.74541	-3.08897	13.3017	-0.207823	5.51516	4.6577	0.0601167
										-13.4761	-4.78694	0.349293	29.9424	-40.5886	-0.415007	-23.8226	6.91862	35.3323	-4.94923				-1.71178	7.66049	3.85805	1.38561	10.1902	-4.4547	3.80146	1.58163	10.2491	-2.7847
										21.8281	11.7322	-13.4378	-24.8445	-13.1586	44.3396	20.3449	14.6229	-18.4955	-31.0375				-5.35201	-10.1373	-3.5761	4.81573	-9.43448	4.64517	-3.56759	5.24366	2.6081	-2.15293
										10.2657	-15.0534	1.00571	22.5695	-41.8602	1.97938	-26.0922	-8.27022	19.4885	12.9469				-4.72481	-1.49577	3.23397	1.08075	10.6928	-4.21113	3.40688	1.11359	-3.87665	5.16761
										-20.8153	-0.260656	-10.3447	16.53	-26.5698	3.43875	-18.4316	4.78541	35.6945	-7.95248				-0.0384292	10.2412	2.92692	1.79604	10.0124	-0.623929	2.8513	1.97444	10.6122	-3.27592
										-11.6054	-2.87225	-1.25158	38.5113	-4.91503	25.8006	-34.9265	10.0432	27.8481	-4.38187				-2.64405	9.01395	5.63147	0.417265	6.77577	-11.9288	5.52359	0.547814	10.7558	-1.11882
										-5.34758	-24.8243	-7.97674	23.3058	-38.2453	6.93159	-22.7774	-3.80578	4.37264	-3.73303				-1.13611	-0.366237	2.55634	-0.165685	11.0742	-2.88419	2.65515	-0.192481	1.06041	4.71325
										10.0239	-15.3963	-2.72095	9.87035	-5.12953	-8.29618	-9.80579	-5.60897	16.8732	19.9719				-4.58445	-1.32368	0.881775	1.82654	7.40537	4.40722	0.932476	1.73583	-4.02086	3.38466
										12.8228	-18.0431	0.629648	22.9063	-45.1666	-2.09652	-26.0292	-7.87281	21.983	9.79304				-5.34583	-0.16732	3.48091	0.918642	10.5333	-5.5262	3.425	1.05381	-3.93035	5.41542
										21.5708	5.99934	-11.95	34.772	-3.74147	24.7862	-32.0735	15.9011	12.083	-15.8585				-3.34464	-10.9299	6.09686	1.05829	6.42408	-11.7704	5.9865	1.15575	4.3156	5.29147
										-6.97682	20.4174	14.3492	-24.7123	-26.1107	30.4606	34.0276	-4.86087	-34.4947	11.4245				9.68701	-1.02868	-5.75975	2.66143	-10.426	0.496323	-5.56447	2.98836	-5.78101	-5.68954
										7.17963	-19.0922	2.16659	-8.26479	35.7659	17.7549	9.34153	-8.38742	7.73127	26.4292				-6.67784	-1.46412	-1.9611	2.71176	-3.40112	8.30338	-2.21227	2.74431	-3.29909	0.814601
										-3.11616	30.8218	20.5388	18.6826	-29.4824	-34.5426	-17.7977	-27.6286	-20.4263	-12.2081				8.19192	-1.25149	1.98317	-2.42054	4.82371	-8.09793	1.84739	-2.02666	-10.2071	-1.2993
										24.1944	15.1134	-23.3706	-5.4556	50.1706	-6.19117	1.98167	17.8806	-1.57406	-34.0712				-5.65286	-10.5915	0.478724	5.38675	-1.55869	14.3789	0.721465	5.00011	4.75319	0.858048
										-3.90532	-30.9163	10.2084	-29.7377	12.5776	-30.8711	33.7033	1.4567	-12.1839	21.4305				-1.77736	1.33265	-6.2691	3.81886	-10.7879	-3.73619	-5.9467	4.21547	-0.722941	-2.30732
										-9.55184	-21.2189	11.0263	-35.7246	14.3493	-35.2839	38.0733	4.591	-14.8573	21.9447				-1.11409	-0.355282	-6.51063	3.94214	-10.1656	-4.97536	-6.59275	4.3278	-0.631201	-2.61639
										-5.86801	29.4101	17.6121	-31.236	6.91787	-37.8028	40.5618	-2.39565	-33.2081	13.6003				8.05199	0.134923	-7.06235	3.18339	-11.5549	-5.34432	-7.00857	3.64619	-4.94302	-5.72663
										21.6634	5.01318	-25.3241	7.46702	-17.218	-19.0896	-7.22486	19.3533	-1.98126	-31.8057				-4.11999	-11.107	1.97798	4.66889	3.67577	1.83908	2.12032	4.80556	5.16596	1.49165
										-6.38801	29.8499	21.9693	18.2761	-28.6612	-34.8564	-17.6492	-29.926	-23.9046	-12.0357				7.87968	-0.277687	1.35369	-2.55588	4.53384	-7.80745	1.35213	-2.48401	-10.2512	-1.78801
										-6.82917	-21.9583	3.38746	14.8595	-12.6832	-6.48365	-15.0431	-10.6241	4.24956	6.77126				-1.60843	-1.03897	1.0939	0.616202	7.79932	2.95572	0.850947	0.556412	0.154046	2.94194
										-1.95312	-25.6614	-6.74404	19.1675	-23.1239	5.18543	-18.3274	-2.50837	5.02801	0.665745				-2.23274	0.524235	2.18718	0.623883	9.26067	-0.372777	2.15539	0.754287	1.19881	3.74883
										18.8657	7.44132	-25.3798	-2.22128	47.566	-8.41443	-0.512695	20.3695	-2.996	-33.5987				-4.16863	-10.2928	0.922387	5.08126	2.50046	3.59059	0.938688	4.96989	4.81751	0.443936
										16.2289	11.2843	-21.387	24.5562	-28.2141	-5.32295	-21.5402	18.9641	4.38298	-22.6761				-5.82922	-10.2026	3.68479	3.35744	7.84642	-1.88612	3.39167	3.2782	5.7212	3.21018
										-17.9774	-4.9139	-8.79407	-17.8407	25.2711	27.5051	16.2321	5.32087	24.7832	-26.8603				-1.47845	7.59548	-2.46685	4.14165	-7.4416	9.3916	-2.65492	4.53741	5.88512	-5.31242
										-8.01257	20.493	17.9459	-9.48414	42.5731	-23.8161	10.5675	-23.6811	-40.0292	3.50851				9.76035	-1.62755	-3.63907	0.311214	-4.70512	3.01686	-3.51081	0.581669	-7.81661	-6.029
										-14.8162	-3.2869	-15.0969	13.5826	-10.534	3.19784	-15.0927	7.96324	38.5175	-11.5348				-2.1778	8.80089	2.45637	2.79433	10.3438	2.6138	2.02867	2.49397	9.86641	-3.75708
										6.70728	-21.0191	23.1635	-44.9261	-7.02769	-60.3783	52.2715	7.24394	-27.1719	24.1465				-4.65956	-0.276095	-10.0074	3.92643	-13.2548	-14.3428	-10.0001	4.61309	-1.23062	-5.31397
										-8.05139	22.3102	4.36148	43.4723	0.39891	36.1505	-43.1838	3.68032	-14.389	-13.653				9.83099	-1.41073	5.99471	-1.19647	7.1514	-14.7615	5.95777	-1.25498	-10.2554	0.20668
										5.39568	-12.3786	-12.7001	21.7866	-38.92	3.26801	-21.7663	2.42376	19.4842	12.9936				-4.25968	-2.07782	3.15086	1.40604	10.4405	-3.45624	3.19433	1.41748	-3.88112	5.24103
										15.1248	-18.4793	-6.87017	35.1789	-12.1721	20.5263	-33.5401	-0.0976683	18.8957	5.24864				-5.34469	0.290334	4.63999	-0.161858	8.20375	-9.84741	4.6708	-0.0178513	-2.46562	6.31454
										-17.3619	3.16426	-9.44893	-19.1977	25.3653	31.2947	18.7764	7.10733	25.2368	-26.8284				-1.53082	10.1898	-3.14055	4.38259	-7.73606	8.41596	-3.01632	4.60458	5.85137	-5.84779
										25.3664	12.2436	-21.3354	20.3416	-30.1654	-3.78746	-18.7194	17.3735	5.46557	-23.516				-5.64815	-12.128	3.78381	3.07521	8.29689	-2.34526	3.63229	3.03437	5.52966	3.36388
										13.1556	-20.3523	-2.55256	24.7389	-29.4674	7.26594	-27.1713	-4.81832	18.1622	9.76992				-6.51628	0.588383	2.72707	0.815364	9.94315	-2.08445	2.91592	1.2022	-3.90805	5.42916
										-9.19107	30.0505	17.3795	-14.4153	-27.4009	32.7729	15.1194	-22.932	-36.1193	10.9523				8.47849	0.641113	-5.02583	1.64053	-9.89689	1.03204	-5.15668	2.17184	-6.15982	-5.71834
										-5.02466	-29.9868	2.53095	2.20608	18.5283	-4.91073	-1.71295	-9.9174	1.83154	11.8672				-1.33559	1.23423	-0.663179	1.35291	3.24158	7.2725	-0.807511	1.45821	0.382623	1.64934
										-23.711	-1.09167	-10.0149	4.85194	8.66147	-1.95045	-5.67448	2.47589	33.1763	-15.3615				0.244547	9.75407	0.658286	3.22494	5.50523	7.75198	0.745318	3.11025	9.17444	-4.95589
										-6.10799	-23.3858	-5.86117	23.7035	-37.9665	4.92927	-23.3432	-2.26105	6.85216	-1.27279				-1.74338	-1.20332	2.97256	0.504759	10.4766	-3.10477	2.65268	0.601574	0.42928	4.38005
										-4.09858	18.839	12.2253	-24.463	-26.2286	30.8396	31.7159	-5.67254	-33.8606	11.469				10.0107	-1.16965	-5.47806	2.62677	-10.2823	0.593458	-5.38669	2.97356	-5.71223	-5.86473
										-7.73055	-29.8871	-0.0841084	16.5894	-25.2673	7.3431	-18.0937	-7.13516	2.55176	-0.0302101				-1.52161	1.05809	1.88693	0.064503	9.42106	-1.00609	1.83779	0.31383	0.960646	3.88807
										25.3835	9.24006	-24.1834	11.2264	-23.059	-11.6318	-10.72	18.0488	1.44318	-28.0198				-4.49705	-12.5504	2.94746	4.23114	6.25046	0.173208	2.98511	4.24964	5.20707	2.08969
										22.5438	14.7821	-23.4468	0.174584	45.5967	-8.97248	-2.61114	18.8639	-1.27287	-32.5556				-5.82141	-12.275	1.19171	4.71231	2.92786	3.10726	0.9168	4.62123	4.9428	0.863466
										13.6449	-22.2488	14.8773	-37.6319	5.94508	-47.1858	41.7918	4.70903	-17.2495	25.2032				-6.41183	0.763001	-7.92042	4.29147	-12.2817	-8.44955	-7.53006	4.56092	-1.53401	-3.23656
										-9.82987	-23.5276	6.06836	-26.6567	3.97031	12.0744	30.9545	-2.40364	-10.7696	22.6306				-1.27758	-0.917241	-5.58594	3.4326	-11.8875	-1.61027	-5.50917	3.76644	-0.463961	-1.89832
										-5.08097	-29.0477	-7.52736	33.8902	-5.91271	27.2821	-32.8414	2.84829	15.9815	-3.4209				-1.3279	1.10841	5.08625	-0.485219	6.93447	-12.1367	4.98576	-0.628384	-0.45295	6.2401
										-8.74423	25.746	19.0922	-11.745	48.0416	-23.9225	12.9987	-24.5857	-38.2486	5.97669				9.82455	0.242994	-4.46878	0.63123	-6.21412	2.59512	-4.45563	1.17507	-7.01044	-5.98687
										-0.910752	28.0079	23.1664	-7.4872	39.7675	-23.4151	9.02406	-29.3279	-40.8612	-0.231355				9.15362	-1.52623	-3.41914	0.145842	-3.82666	2.74746	-3.29722	0.417951	-8.41851	-5.61573
										12.1309	-21.6602	-5.9533	14.8828	-18.0902	0.904309	-15.4381	-2.1195	20.3997	19.1939				-6.0776	0.951853	2.03152	1.64415	8.99792	1.28106	1.94641	1.8261	-4.1136	4.23313
										-17.8375	-9.51818	-12.4943	-1.88938	15.4786	1.81128	-0.352635	7.68861	34.314	-20.2136				-0.84303	8.8336	-0.0586394	3.70571	3.26377	8.46891	0.0863453	3.62797	8.38961	-5.13009
										-24.1111	-1.84221	-2.16753	39.1941	-1.44756	28.8238	-34.5063	7.52491	25.0611	-3.9166				0.559939	9.19009	5.86844	0.1308	6.51713	-13.0006	5.61786	0.211867	10.5376	-0.486975
										22.546	7.59476	4.42087	-37.4114	15.2579	-34.7709	33.3017	9.81986	-21.1087	13.6087				-4.28874	-10.4512	-6.55846	4.715	-10.2451	-4.67213	-6.40017	5.4998	1.42483	-3.18104
										4.61726	-15.236	11.4944	-31.0407	13.9842	-37.6679	35.2676	0.179104	-16.0776	27.6002				-5.52063	-1.62365	-6.56283	3.9223	-10.0564	-5.39781	-6.37006	4.40436	-2.01528	-2.54407
										1.71105	-30.6731	5.02439	-27.0479	-0.477897	14.5475	30.3137	-3.97818	-8.37947	23.698				-2.83121	1.44245	-5.31082	3.43495	-11.4708	-0.0538192	-5.30427	3.56138	-0.508824	-1.53585
										24.3886	14.3561	-23.5623	-2.73392	47.5735	-8.3344	-0.159442	18.0632	-3.65277	-31.2028				-5.59672	-11.2704	0.472454	4.98238	2.5268	3.56444	0.725995	4.8849	4.81327	0.856144
										20.6551	9.34901	-16.6787	28.0934	-54.8965	-9.95298	-24.7419	15.0124	7.89789	-19.7846				-4.52398	-10.2003	4.66612	2.41999	8.007	-5.86707	4.58409	2.47931	5.00281	4.0018
										-8.38632	26.4668	19.9828	10.861	-15.9339	-36.471	-9.74385	-28.5356	-29.662	-11.521				9.37026	-0.971857	0.0384217	-1.83998	1.20928	-5.27213	-0.188621	-1.92622	-10.5335	-3.28808
										-4.96976	-30.4121	-8.81203	30.785	-42.956	-14.8736	-29.4118	2.20204	11.1595	-4.55493				-1.55089	1.44458	4.03645	-0.688015	8.87334	-8.92387	4.21174	-0.488333	0.391232	5.57406
										-8.1636	17.9107	14.4443	-27.5315	9.1892	-29.3035	35.6586	-3.73751	-35.5201	12.5701				10.6239	-0.104338	-6.33905	2.90862	-11.5147	-2.88759	-6.33512	3.51971	-5.34134	-5.55847
										-3.85595	-28.9105	6.44444	-26.9929	2.46275	13.1843	29.6545	-2.26563	-8.48855	23.2267				-2.92761	1.53795	-5.41889	3.60182	-11.781	-1.00144	-5.30092	3.7402	-0.699637	-1.76754
										-18.1323	2.93706	-12.2966	10.7348	-11.2269	3.47882	-12.1046	4.94095	37.3168	-12.0049				-0.94552	10.3599	2.39136	2.55569	10.2317	2.442	2.16481	2.74887	10.058	-4.29004
										1.0343	-29.4518	4.67964	-27.5329	-19.2855	41.5622	29.4629	-4.40229	-6.50033	23.0928				-3.053	1.45875	-5.02229	3.3282	-9.7039	2.95033	-5.01816	3.5511	-0.601348	-1.3073
										-1.79186	-21.6927	8.17134	-26.0548	0.587926	14.2041	31.6131	-3.74776	-9.89187	23.5819				-2.99049	-0.612949	-5.50733	3.11957	-11.5052	-0.494149	-5.5501	3.42216	-0.716431	-1.81828
										9.69053	-19.4791	-4.43022	2.85728	11.1298	-7.00252	-3.5122	-3.23843	14.7969	24.196				-5.4852	-0.424353	0.0554615	2.19551	4.75987	6.39222	0.311542	2.45793	-4.00542	2.47601
										3.12003	-28.6261	14.0139	-37.9766	5.12104	-48.3723	41.1323	5.30595	-17.3123	22.5219				-3.51591	1.43133	-7.69688	4.23558	-12.2891	-8.77155	-7.6889	4.74198	-0.968695	-3.53881
										-7.13146	-23.1026	-9.38742	25.4568	-37.1085	7.52413	-22.0388	-1.83784	3.93185	-0.563449				-1.3863	-0.761636	2.13278	-0.149305	10.9384	-2.45279	2.1352	0.0666089	0.460259	4.21717
										11.2163	-21.595	-2.38092	25.9075	-46.1742	-8.3261	-29.4375	-4.34753	19.9357	7.19471				-6.37623	0.743644	3.85279	0.359064	10.0658	-6.93618	3.89669	0.391735	-3.40053	6.06625
										-5.45348	30.2749	20.5983	17.5477	-27.2992	-35.2719	-16.8976	-28.6895	-24.0414	-12.7854				7.79457	-0.176622	1.43319	-2.63093	3.92486	-7.56202	1.41427	-2.42475	-10.0464	-2.03647
										-3.08083	-31.6741	-8.17024	22.237	-38.6949	6.95778	-20.3503	-4.45121	5.22578	-2.58211				-1.60989	0.757577	2.36287	-0.200647	11.1006	-2.93636	2.295	-0.0180942	1.24762	4.34232
										6.08667	-10.9961	7.41632	-28.4791	5.02104	11.6941	31.7708	-0.739515	-4.5005	29.295				-4.04842	-1.60278	-5.79796	3.44075	-11.676	-1.8014	-5.81959	3.82158	-2.1129	-1.9498
										20.8343	3.27321	-10.5304	-27.2348	21.7633	40.2799	18.6293	14.6403	-16.2573	-28.9339				-3.71153	-10.407	-3.60643	4.88804	-8.88035	6.26341	-3.63248	5.21832	3.21208	-1.96223
										2.76366	-24.2776	-0.366463	44.4293	4.04526	38.8097	-41.5735	7.63437	17.5929	-3.35577				-3.40841	0.0860333	6.49209	-0.43215	7.03772	-15.9287	6.65891	-0.62954	-0.693725	6.67992
										-11.5969	-2.17963	-14.6141	6.51465	-2.62088	-0.864099	-7.77948	6.75149	38.1858	-15.6828				-2.6357	8.92922	1.33695	2.82085	8.54184	5.54094	1.39216	3.01176	9.66462	-4.16183
										-10.0271	22.1627	18.1897	4.30484	24.1309	-27.1547	-2.57866	-30.1026	-35.5495	-8.47485				10.7036	-0.377572	-1.33609	-1.02598	-0.946964	-1.20734	-1.79242	-1.28039	-10.2978	-4.64319
										-10.5835	-23.799	5.5895	-26.3483	-21.7992	34.1127	30.7223	-2.65869	-9.43852	23.0322				-1.96909	-1.34585	-5.17279	3.56762	-10.8722	1.35483	-5.13821	3.63214	-0.402662	-1.77951
										-21.1908	3.04825	-15.4192	10.0171	-6.55073	0.31088	-11.3594	7.98703	37.2667	-11.9866				-1.65923	9.90001	1.931	3.13209	9.26775	4.15959	2.09577	3.17027	10.1769	-4.1602
										25.9015	11.9278	-15.5729	29.6515	-54.847	-11.7423	-26.5461	14.3828	8.30583	-19.4648				-4.89418	-10.8389	5.15259	2.24329	7.9319	-6.49559	4.79623	2.06673	5.3785	4.462
										-0.552731	-26.2334	-9.2699	12.4149	-15.2147	-2.08548	-13.4581	1.61812	3.08071	3.31555				-3.45818	1.27144	2.09066	1.94203	8.76414	1.91341	1.88093	2.19195	0.945441	3.19782
										-8.46571	-25.9525	9.65672	-26.6502	0.553899	14.3237	30.7578	1.86771	-11.2775	21.1716				-0.968488	-0.184493	-5.58495	3.41884	-11.7625	-0.285528	-5.38111	3.71632	-0.531321	-1.968
										-6.99901	28.0401	24.2304	10.0709	-14.7783	-37.4075	-7.81054	-24.32	-29.7347	-8.22296				8.30517	0.728592	-0.172263	-1.66686	1.01628	-5.06435	-0.199256	-1.3192	-9.94627	-3.24944
										-7.72187	-26.4277	11.2912	-37.2464	8.13775	-44.5314	38.7284	5.49017	-15.898	22.6619				-1.22014	-0.251111	-7.50165	4.51176	-11.9829	-7.24931	-7.25309	4.74284	-0.83327	-3.28033
										11.6026	-18.7781	-4.28887	12.1067	-15.1707	-3.14963	-11.1021	-4.69136	20.0045	19.1196				-5.61756	-0.812853	1.61727	1.80479	8.48712	2.22027	1.76134	1.69748	-4.03216	3.8845
										-1.14683	32.0823	16.9769	-3.10115	29.9161	-26.1158	4.1729	-23.3868	-35.6268	-2.73748				9.19008	-0.737121	-1.94557	-0.0225354	-1.80655	0.45804	-2.02323	0.158599	-9.15712	-5.21604
										20.6826	15.4369	-18.4284	30.0051	-55.2043	-13.5309	-26.2478	17.2331	7.72151	-20.2652				-6.68254	-11.0619	5.39512	2.21175	7.8541	-7.27078	5.22452	2.16794	5.03628	4.24628
										14.5039	-21.448	-4.07984	10.471	-4.46824	-8.39661	-10.0377	-4.23072	18.9289	19.3816				-5.97313	1.04587	0.966598	1.63122	7.27134	4.58277	1.05099	1.74907	-4.66211	3.74265
										1.94157	-30.8544	0.6176	-11.5554	31.9233	29.1235	11.9447	-6.53621	-0.473112	19.6531				-3.40762	1.23467	-2.93993	2.10922	-6.20039	7.42858	-2.68096	2.24222	-0.270393	-0.0261852
										7.25477	-16.1322	1.46464	26.1975	-47.0622	-11.4108	-30.7301	-7.17132	21.7142	9.1776				-5.97743	-2.04232	4.22071	0.665751	9.35354	-7.62872	4.24271	0.704954	-3.39865	6.07354
										-13.3041	-1.12352	1.44237	30.5567	-41.2911	-1.28742	-25.2313	7.56402	32.0439	-5.9331				-2.21497	9.65614	4.14332	1.50463	10.1155	-5.02212	3.88168	1.64612	10.3391	-2.46561
										16.4131	9.15681	-19.0669	-11.2162	54.3301	4.00434	8.27069	15.0444	-8.71325	-34.4481				-5.04428	-11.1788	-0.748434	5.59185	-3.59882	12.1674	-0.845582	5.63747	4.95644	-0.590856
										3.71613	-16.0491	-7.10319	16.0052	-15.5888	-2.45447	-15.6837	-0.169338	21.4015	17.5912				-5.4082	-1.64697	1.91359	1.60408	8.47692	1.99899	1.88724	1.73817	-4.21056	4.08793
										-7.92588	-24.5657	-7.54919	28.872	-44.4394	-11.4915	-27.9197	0.41032	9.83406	-3.79839				-1.10228	0.12681	3.5697	-0.518887	9.91363	-8.05407	3.60896	-0.425073	0.543309	5.47069
										7.27111	-12.4089	-3.99694	3.2582	3.87291	-9.09325	-3.74899	-3.70068	14.0721	22.1789				-4.64635	-1.98139	0.514768	2.04316	5.50193	5.51409	0.415989	2.09556	-3.77606	2.85111
										-1.47168	-19.1799	-10.2628	21.1858	-30.5755	6.41074	-20.5054	0.480546	6.587	0.753578				-3.31391	-0.596026	2.62717	0.63652	10.1938	-2.05261	2.56993	0.855442	0.511846	4.09769
										21.8134	12.2518	-13.5671	34.2136	-13.2346	24.0898	-30.7628	14.5204	10.5679	-17.4574				-5.32847	-10.0104	5.76953	1.61818	7.47855	-10.2317	5.70386	1.60636	4.75698	4.9603
										6.80222	-14.7046	0.61729	23.7379	-44.2066	-0.621748	-26.9565	-7.83491	20.2174	10.7626				-4.65294	-1.56759	3.487	0.732258	10.6573	-4.98394	3.52163	0.782533	-3.44817	5.3323
										-8.64843	-26.6402	3.23575	13.3518	-19.1974	-1.2259	-13.7401	-10.8417	1.87631	1.38888				-0.977084	0.147619	1.31642	0.293738	8.5125	1.13989	1.29514	0.332496	0.923108	3.42995
										-25.3925	-4.6651	-10.4306	15.1673	-29.5296	3.8607	-17.1716	3.74333	36.6511	-6.82034				0.145489	8.45234	3.28086	2.42013	10.2719	-1.77428	3.15683	2.56011	10.6783	-2.97909
										-8.81781	-29.3208	19.7667	-43.3964	-4.4763	-57.8341	48.6162	7.77527	-24.3036	23.045				-1.00043	0.428645	-9.36164	4.61575	-14.1572	-12.7908	-9.27833	5.13617	-1.18503	-4.74902
										21.8489	3.54086	-20.9296	-18.2969	37.7525	19.8848	14.1578	18.8183	-13.1529	-36.0574				-3.58755	-10.6555	-1.66963	4.79754	-3.86344	8.55958	-1.66256	4.76864	3.97783	-1.12782
										-2.76115	-21.9233	-0.683116	45.3272	4.41309	39.3292	-42.1287	8.26366	18.1192	-3.5101				-2.86543	-0.770399	6.78287	-0.353568	7.22411	-16.1667	6.49396	-0.572841	-0.873895	6.72761
										-0.265439	-26.7396	-7.47365	-5.50331	23.634	0.603967	4.79756	0.0374297	0.339904	13.6178				-3.35232	1.1726	-0.705044	2.92215	1.50754	8.27828	-0.906421	2.82311	0.146048	1.42803
										22.6276	17.6585	-5.02087	45.045	3.09321	35.3331	-39.7813	12.5154	12.8296	-13.8429				-6.03556	-12.0947	6.69545	0.468663	6.51217	-15.0011	6.58548	0.341506	3.90786	5.46693
										-5.99779	-23.1253	2.26675	4.19635	5.48953	-9.53245	-3.85606	-9.90996	4.04831	9.20611				-2.28511	-1.29132	-0.190152	1.19735	5.21914	5.70595	0.0499995	1.363	-0.0673004	2.29076
										-3.61984	28.0251	17.752	-31.4167	6.8002	-38.616	40.8715	-2.39673	-31.8252	15.661				8.01076	-0.830997	-7.16337	3.22782	-11.7148	-5.61669	-7.25786	3.60106	-4.56753	-5.19511
										16.5044	8.73923	12.2985	-40.881	6.65133	-46.1921	41.7153	8.81127	-21.0161	17.7083				-4.27304	-10.1625	-7.64718	5.06129	-12.0513	-7.99203	-7.53559	5.55082	0.467182	-3.84771
										-0.246516	-21.9916	-8.97468	23.4538	-37.3548	6.6465	-21.5951	-3.93316	4.79485	-2.07089				-2.66721	-0.237084	2.42299	-0.153996	10.7583	-2.70392	2.28154	-0.0310277	1.14725	4.41739
										25.7804	7.60573	-14.6534	32.3543	-15.6589	21.8495	-29.1233	15.0727	10.7733	-18.5815				-3.95656	-12.35	5.62169	1.77163	7.85096	-9.11013	5.50164	1.75287	4.77848	4.90666
										-3.71839	-24.0031	1.69456	1.50519	17.6176	-4.87769	-1.04312	-9.02987	1.11531	12.5775				-1.15589	-0.00849496	-0.44539	1.66507	3.41475	7.18327	-0.613894	1.65938	-0.17517	1.6662
										-6.20265	-21.2271	-3.66671	34.3432	-10.7606	22.2997	-31.2325	3.63041	11.9625	-4.05366				-1.69261	-1.05326	4.8203	-0.142108	7.98387	-10.4931	4.80079	-0.0871518	0.0874749	5.7421
										19.0872	11.1276	-20.4886	21.0751	-33.3208	-2.31347	-18.8137	16.5024	5.93227	-23.8243				-5.65189	-11.1363	4.33888	3.05998	8.51828	-3.44376	4.00393	3.1081	5.53835	3.48919
										-5.74185	-24.1996	3.73397	-18.2938	23.794	36.3893	20.7861	-3.08245	-4.73225	20.1999				-2.06005	-0.117039	-3.5638	2.58393	-7.93807	6.96669	-3.54427	2.89146	-0.0714598	-0.442932
										24.411	11.0082	-24.0598	-10.1367	53.8233	-0.393816	6.42352	19.7741	-8.26853	-35.3128				-5.21662	-12.5085	-0.274815	5.5812	-3.0618	13.3527	-0.325315	5.50958	4.22048	-0.363986
										-3.26961	-28.9641	-5.01636	18.7472	-24.3317	7.07639	-19.1823	-4.69232	4.44875	-0.263798				-1.85203	1.55141	2.21173	0.0873366	9.12965	-0.876507	2.07683	0.202474	1.16808	4.01846
										-3.36177	28.2879	23.6501	-0.449537	33.5993	-23.546	1.52435	-25.1098	-41.4281	-1.25272				8.07704	-1.18716	-2.34218	-0.110021	-2.45963	1.40753	-2.33745	0.00638588	-8.81801	-5.56629
										9.13683	-18.5164	-4.69789	3.52137	2.54383	-9.30135	-4.15998	-3.04553	16.3176	23.4801				-5.14445	-0.748337	0.322445	2.10704	5.83203	5.37728	0.437188	2.27366	-4.21094	2.74555
										21.7961	15.8829	-21.2387	13.1761	-26.1112	-7.86288	-12.8812	15.2692	4.40227	-27.8569				-6.37403	-11.7241	3.4614	3.68212	7.25008	-1.00299	3.25292	3.56503	5.86545	2.6124
										6.55977	-19.3059	-0.859939	25.4411	-45.307	-2.64798	-28.279	-5.87995	20.7557	10.4375				-6.38904	-1.44495	3.60876	0.787241	10.5059	-5.69358	3.5972	0.894866	-3.46511	5.59433
										-18.6352	-1.84695	-8.4607	-10.1769	21.3256	14.9903	8.45462	2.86267	33.8166	-24.3838				-1.39265	10.1883	-1.3209	3.49906	-1.73364	10.309	-1.30162	3.78546	7.50317	-4.93526
										17.8164	9.10736	-15.5028	-13.2923	51.7012	10.2479	10.5901	11.7759	-11.0837	-30.1181				-5.10386	-10.0097	-1.26349	4.69599	-4.33408	10.3852	-1.3967	4.82897	3.73071	-0.83011
										25.391	10.5793	-18.1111	-15.4917	52.0581	11.8263	11.6776	14.7617	-9.99228	-33.2965				-4.34349	-12.3914	-1.80069	5.11392	-4.63497	10.0468	-1.70835	5.51578	4.57579	-0.890833
										-19.9211	-1.16302	-0.456472	37.4332	-5.58319	25.533	-33.7028	8.15838	27.2445	-3.68456				-1.45103	10.1862	5.50274	0.639278	6.79224	-11.769	5.48123	0.626419	10.5588	-0.953675
										20.9002	12.6723	-21.2826	-8.41628	53.5842	-2.17195	5.11681	16.9533	-7.02456	-33.1021				-6.14194	-10.4978	-0.134787	5.11769	-2.66939	13.8728	-0.0834293	5.49848	4.53823	0.104171
										-17.6131	-1.65328	-11.8487	1.38848	9.52873	-1.51991	-1.90462	4.21196	35.6576	-17.2967				-1.66895	9.14837	0.394882	3.06706	5.26102	7.93456	0.485965	3.14504	9.07634	-5.13493
										3.61357	-25.0658	-6.23895	22.5408	-25.0243	7.4238	-23.9799	-3.49634	2.69619	0.410132				-3.82036	0.0402026	2.13689	-0.034799	9.21904	-1.00575	2.08001	0.157516	0.956443	3.92071
										-21.9113	0.424864	3.69939	-32.8852	5.34844	10.0568	31.0395	6.48097	-14.5052	5.20891				0.133776	10.284	-5.67793	4.50538	-11.6244	-2.38109	-5.76403	4.85262	3.86202	-5.42901
										-10.9773	-3.5437	12.8745	-36.2345	12.9301	-39.7723	39.5071	1.15524	-14.5839	10.3372				-2.76965	8.55356	-6.98644	4.66674	-10.2699	-6.08248	-7.08103	4.84138	2.57356	-5.08663
										-5.52655	-18.0789	8.81311	-28.838	5.43479	11.0723	33.6263	-0.789542	-12.0481	22.9225				-3.1534	-1.63204	-6.16245	3.71883	-11.6881	-2.17351	-5.92941	3.92185	-0.849835	-2.28374
										7.78973	-14.5617	-3.98485	-2.60749	27.026	3.29083	2.1008	-3.241	12.1927	26.6223				-5.72429	-1.71152	-0.810846	2.81751	0.330889	8.09769	-0.784707	2.80389	-3.8165	1.35076
										-8.15072	-28.2273	-6.79059	32.9007	-11.277	20.8785	-31.7492	1.86983	12.7568	-3.12923				-0.926049	0.390405	4.40564	-0.648329	8.29055	-10.0604	4.43121	-0.564604	-0.0550769	5.84138
										19.822	6.1049	-23.7278	12.088	-21.4996	-15.2024	-11.297	17.5914	1.19721	-27.7586				-3.74	-10.7803	2.71766	4.21245	5.17057	0.502603	2.57158	3.97819	5.24774	1.80437
										-18.05	-2.60517	-12.2824	16.1628	-34.9177	2.79903	-20.1802	6.28763	34.3514	-7.30352				-1.36782	9.30333	3.38373	2.00587	9.99182	-2.71444	3.35599	2.1053	10.7077	-3.05617
										-0.430044	-31.0895	6.8421	-23.947	-18.9401	41.7927	27.09	-4.97992	-5.70614	21.5477				-3.48092	0.866951	-4.83188	2.72118	-9.64958	3.09337	-4.68717	3.23106	-0.650303	-1.03855
										14.4708	-20.0749	-3.64552	28.7416	-46.7645	-11.5779	-29.6034	-1.88528	18.8236	6.94253				-6.26712	0.884506	4.05248	0.185625	9.38092	-7.5544	4.00218	0.332982	-2.83589	5.86142
										-5.549	33.2463	20.4331	-4.17022	32.8871	-23.1546	4.99635	-26.1779	-35.7809	-1.55776				8.18321	0.696265	-2.61892	-0.745472	-2.3507	1.26173	-2.73729	-0.299681	-9.08022	-5.8627
										-8.28936	31.4623	20.4245	16.599	-25.5482	-36.9661	-16.3706	-27.3657	-23.4979	-11.8966				8.70377	0.806838	1.57438	-1.89104	3.49124	-7.22229	1.38775	-1.99189	-9.93824	-1.90865
										9.93263	-16.1602	-5.32219	36.0142	-10.2969	22.9628	-35.0184	1.54207	20.0675	4.31557				-4.75873	-0.658871	4.96748	-0.00301036	7.92436	-10.6871	4.95783	-0.293398	-2.36646	6.54303
										-17.3133	-5.80007	-1.24764	31.2713	-47.8135	-3.2168	-24.0976	5.78698	33.0551	-4.11968				-1.72088	7.859	4.01355	1.24896	9.9736	-5.55709	3.95209	1.352	10.7878	-2.23007
										-14.9062	0.791807	1.05672	28.7155	-48.4074	-15.4855	-28.8299	5.8345	30.3452	-4.11092				-1.86365	10.0737	4.58971	1.10196	8.54755	-8.22422	4.77435	1.05342	10.4306	-1.54511
										-6.03823	27.2076	16.5621	-13.2991	49.1855	-25.0495	14.2144	-22.1667	-39.2892	6.39225				8.73586	0.651138	-4.34675	1.31162	-6.51692	2.71341	-4.27331	1.72439	-6.91314	-5.58157
										-6.25496	29.5634	17.73	-11.611	46.8542	-24.0111	12.8318	-23.2438	-38.8573	3.65174				7.77428	-0.330618	-4.12933	0.294082	-5.96118	2.65207	-4.16912	0.853135	-7.32219	-5.69597
										-20.4212	-3.77382	1.59763	30.4707	-48.4188	-4.13196	-25.2736	7.66378	32.3071	-6.10168				-1.27253	8.59881	4.35339	1.39623	9.79147	-5.88648	4.00339	1.61344	10.6697	-2.5042
										-10.9723	20.9226	16.4838	-26.2882	6.58272	13.8891	36.7556	-5.92853	-33.901	12.0702				9.95256	-1.40932	-6.24427	2.76965	-11.1953	-1.45765	-6.13413	3.03257	-5.56148	-5.66302
										-18.058	-1.35148	4.08484	30.9947	-15.8975	18.6558	-26.2115	9.38778	28.9015	-5.54973				-1.35602	9.51304	4.8249	1.0995	8.45504	-8.7739	4.7093	1.12654	10.9953	-1.40915
										18.515	11.9481	-13.7739	36.3102	-0.171323	29.1889	-33.0481	14.2295	12.0219	-16.2345				-6.36213	-10.9721	6.15824	1.07601	6.4027	-12.9984	6.10045	0.972672	4.33857	5.20235
										-4.69609	20.3922	18.5369	-32.0896	6.78537	-39.1265	41.8891	-2.33748	-31.3226	15.292				10.915	-0.878846	-7.21224	3.3395	-11.792	-5.82515	-7.20992	3.70723	-4.5439	-5.35163
										-1.2465	-27.6946	4.18209	-20.6692	-15.9847	45.5529	24.2974	-8.06425	-5.09063	22.7387				-2.64713	1.37472	-4.24993	2.76604	-8.93203	4.08101	-4.15838	2.84492	-0.0570625	-0.950245
										10.4138	-14.295	-3.19445	7.82982	3.02081	-9.28562	-7.47442	-5.35469	15.1434	23.1985				-4.39913	-1.35599	0.45933	1.6965	5.67272	5.28772	0.604287	1.98356	-3.83264	2.99476
										18.201	11.9922	-19.6967	-7.01168	55.4547	2.09428	4.47624	14.5183	-8.42056	-31.5176				-5.76973	-10.2328	-0.677286	4.55749	-3.31565	12.693	-0.682489	4.75174	4.86775	-0.56085
										6.61035	-21.0615	12.3534	-33.1179	12.6084	-40.5064	37.7548	1.58434	-15.3034	27.2333				-4.61956	-0.659143	-7.0104	4.08486	-10.3996	-6.17809	-6.86611	4.47571	-1.91024	-2.84725
										-3.37634	-26.5508	12.2235	-38.6691	8.34218	-44.4418	40.4691	6.93029	-17.018	21.4934				-1.31821	0.818166	-7.42536	4.83469	-11.8234	-7.30325	-7.30608	5.03868	-0.654321	-3.3287
										26.0565	4.32856	-20.9245	-11.9646	54.1796	0.923397	8.30443	16.9707	-7.55127	-34.1537				-3.33952	-11.8478	-0.887453	5.70719	-3.29085	13.152	-0.566261	5.73196	4.90768	-0.356311
										-4.87427	24.8964	19.292	10.728	-18.5969	-36.7038	-9.70241	-27.9538	-29.5651	-11.7564				9.67568	-0.3183	-0.00244678	-1.93667	1.8041	-5.90367	-0.0824055	-1.85316	-10.1397	-3.0112
										-7.93981	-28.2343	-6.34024	23.157	-36.7011	7.62992	-23.1169	-2.83533	3.55923	0.264031				-0.996918	0.460964	2.07289	-0.0384562	10.8706	-2.43165	2.02641	3.22068e-05	1.0571	4.02517
										-11.5964	23.9742	17.8415	-4.4708	35.8009	-24.1049	6.0762	-23.8698	-38.4753	0.0355377				10.0393	-0.828869	-2.60594	0.0864783	-2.75881	1.76282	-2.76654	0.11267	-8.7899	-5.94188
										9.30556	-12.2759	1.40488	23.0429	-44.4479	-0.996095	-26.7682	-8.55754	19.8761	11.0827				-5.41237	-2.03105	3.46099	0.954133	10.6876	-5.04509	3.4241	1.16212	-3.90737	5.81583
										8.70614	-16.8609	20.087	-43.4657	-5.44321	-58.3608	48.869	7.68361	-24.8125	22.9726				-4.4243	-0.784381	-9.47257	4.39427	-13.9837	-13.1608	-9.31995	5.28519	-1.25921	-4.71535
										16.1093	11.1065	-10.612	-20.8095	27.6467	35.6056	17.0377	9.63249	-14.5981	-30.2696				-5.58687	-10.2273	-3.05789	4.70769	-7.50799	8.15868	-2.87532	4.83119	3.55085	-2.29557
										-10.3901	24.9022	19.397	-0.789472	32.0201	-23.5425	2.54427	-28.9727	-38.5917	-5.67063				10.2433	0.0568261	-2.60994	-0.927416	-2.23581	1.08061	-2.57947	-0.708007	-9.23644	-5.60153
										-16.2056	-4.45437	-13.1605	4.31934	-0.327618	-1.08559	-5.43027	5.76288	35.5769	-16.4115				-1.78366	8.39255	1.18363	3.41298	7.87198	6.4435	1.20495	3.47172	9.44887	-4.83929
										-7.36507	27.3848	16.0538	-22.407	-26.8207	32.3794	33.5839	-7.76252	-36.6244	8.6936				9.41431	-0.359567	-5.28672	2.16938	-9.9802	1.02154	-5.43744	2.66135	-6.36559	-5.77003
										-6.73011	23.3732	15.0398	-25.1116	6.34155	14.1661	34.86	-5.02285	-34.3289	12.0919				10.3248	-1.31564	-6.17417	2.70762	-11.1736	-1.31918	-6.13131	3.08055	-5.4909	-5.55929
										-23.4598	-4.69405	-0.200636	-30.3795	2.29645	13.1977	28.5046	4.79116	-13.0553	6.25493				-0.990463	9.26574	-5.28884	3.99176	-11.8663	-1.02357	-5.07258	4.49118	3.68467	-5.52964
										12.513	-20.6683	-2.67923	-0.390217	17.6971	-4.49745	-0.00390735	-4.46952	12.3381	22.8439				-5.52882	1.03621	-0.412025	2.17409	3.33709	7.22548	-0.361512	2.02461	-3.8092	2.35437
										-8.75122	-23.9453	8.2893	-22.3809	-13.8051	47.2675	26.7023	-6.86648	-7.81564	19.2786				-1.71539	-0.527777	-4.50074	2.56772	-8.56973	4.75461	-4.40874	2.80926	-0.682185	-0.998608
										25.8934	8.30475	-9.39714	-25.069	22.1679	40.0798	20.8857	11.2822	-15.3039	-29.6147				-4.32146	-12.5063	-3.29721	4.91178	-8.85947	6.31587	-3.14421	5.15399	3.49785	-1.84398
										7.84334	-11.253	-5.20005	-3.08112	31.0577	5.66218	3.00264	-2.27464	10.8065	28.9328				-4.48269	-2.16002	-1.1218	2.85111	-0.605415	8.35068	-0.982696	2.9636	-4.09474	0.970962
										8.42617	-23.5304	-1.48196	-4.90105	30.8308	7.06192	5.18437	-5.08511	10.5999	26.2275				-4.74117	0.596102	-1.89506	2.05072	-0.784147	8.06559	-1.68375	2.26476	-3.91224	1.38837
										-16.4554	-7.64659	-13.3112	0.674077	12.1015	0.169904	-1.8405	5.98645	33.8345	-19.5113				-1.76717	7.75014	0.269383	3.74274	4.33369	8.4784	0.247578	3.7355	8.675	-5.17799
										-6.68441	31.6331	20.5934	18.0645	-28.0136	-35.3122	-17.4452	-28.0664	-24.521	-12.9298				7.84087	0.261745	1.59083	-2.59009	4.30329	-7.70049	1.56561	-2.34588	-10.0191	-2.09045
										13.287	-22.3155	1.71489	-20.2279	-14.73	46.9936	22.586	-7.08963	1.79441	31.786				-5.91276	0.954774	-4.15621	2.7435	-8.64425	4.6962	-3.96099	3.3606	-2.98321	-0.396077
										-3.90646	31.7403	22.0536	14.926	-21.6267	-36.6405	-14.3173	-29.5506	-25.6515	-10.6357				7.93638	-0.979549	0.759944	-2.51161	2.64102	-6.70955	0.6177	-2.21899	-10.0168	-2.45384
										-9.27407	-25.1024	2.23427	13.3412	-19.0334	-1.12786	-13.7073	-9.71795	2.27455	1.92829				-1.17992	-0.221585	1.39697	0.367141	8.59317	1.15731	1.42026	0.583599	0.601085	3.55007
										-7.40546	-18.2194	-8.47201	22.2256	-44.9616	1.7694	-23.1116	0.342841	5.5752	-2.61938				-2.39253	-0.809303	2.79633	-0.25631	11.1632	-4.8621	2.9613	-0.100806	1.06974	4.56255
										-23.2135	-3.05088	-10.7139	3.711	1.58501	-1.51773	-4.46313	3.1983	33.7035	-17.0949				0.232426	8.65559	0.676674	3.06755	7.3054	6.91879	0.886745	3.66284	9.24974	-4.8591
										15.3695	-23.0924	-4.37327	-0.743127	14.0752	-5.7116	0.230906	-2.95846	13.918	22.2102				-6.66353	0.29336	0.0855971	2.27069	4.21084	6.86982	-0.257666	2.71955	-4.39633	2.40294
										10.1342	-14.6273	16.3851	-37.3641	5.00005	-48.5946	42.8601	3.346	-18.3496	25.2489				-4.47353	-1.62148	-7.92258	4.26298	-12.389	-9.00142	-7.86302	4.78898	-1.59206	-3.46921
										18.8737	6.47402	-15.0225	27.6856	-54.4262	-11.3993	-24.6838	13.0758	6.65945	-18.845				-4.27931	-10.1801	4.80857	1.86031	8.11702	-6.364	4.73659	1.83579	4.95416	4.00163
										-18.2084	1.58881	-2.02926	39.1215	-3.5568	27.3985	-34.7242	7.42378	25.8865	-4.73678				-1.41026	10.2043	5.67701	0.0671978	6.75798	-12.4154	5.61717	0.423937	10.4746	-0.655563
										-21.2853	-0.272759	3.11058	-29.4377	-22.5016	32.9211	27.986	2.16155	-15.0505	4.40184				-0.0552686	10.1358	-4.90057	4.28046	-11.2734	0.7062	-4.77269	4.18282	4.22939	-5.39434
										22.9532	12.8303	-22.6701	-2.75042	50.4111	-6.14219	-0.0662806	17.3242	-6.33809	-32.3907				-6.3398	-11.827	0.388249	5.25259	-1.54346	14.4555	0.418684	5.21434	4.60234	0.184522
										6.26844	-17.7151	-1.08012	-15.4295	31.2694	28.5803	15.4537	-3.33333	5.75999	30.9383				-6.13132	-1.32951	-2.7816	2.98549	-6.25054	7.51962	-2.64088	3.1985	-3.64127	-0.0207346
										8.86138	-20.023	-4.74838	2.74591	3.69333	-8.84074	-3.50261	-2.89147	17.1847	22.1195				-6.78721	-0.808545	0.457965	2.13041	5.46311	5.52535	0.349665	2.28795	-4.38149	2.76731
										-18.0487	-7.516	-11.8852	2.84461	9.55279	-2.04418	-3.72512	4.4632	35.3807	-17.4011				-1.42379	7.49488	0.29777	2.94207	5.20433	7.76098	0.388272	2.86026	8.84306	-4.47371
										-2.65917	-31.0593	6.50643	-23.0347	-20.9559	37.9777	26.0819	-5.92635	-7.76541	22.2924				-1.63684	1.46205	-4.75423	2.72706	-10.0665	1.87165	-4.84672	3.00727	-0.527462	-1.28206
										21.6335	11.9596	-17.641	29.5311	-55.1027	-9.73289	-25.7767	16.3546	8.40462	-20.9267				-4.92622	-10.0171	5.04465	2.2662	8.03705	-5.79551	4.88749	2.48543	5.39583	4.08752
										-5.23459	19.9442	18.4182	9.33526	-13.2172	-35.8001	-8.29693	-27.7001	-31.1785	-11.7977				10.799	-0.331961	-0.436387	-1.72359	0.653408	-4.64658	-0.605548	-1.79003	-10.6735	-3.63834
										-17.4436	-3.32109	-9.77455	16.2455	-27.8874	3.59086	-18.0488	4.59243	35.874	-7.06188				-1.13003	9.19007	2.84058	1.76957	10.1403	-1.1127	2.72277	2.05907	10.7081	-3.07127
										28.4029	14.0606	-8.74907	-28.2698	-22.5925	40.7803	24.1068	10.6998	-21.166	9.34788				-4.95808	-10.8718	-4.35651	4.86494	-10.3875	2.54668	-4.27872	5.12216	2.5706	-2.54627
										-6.11765	29.3711	21.1403	17.658	-28.2164	-35.0116	-17.2406	-28.7478	-23.7963	-12.5233				8.07462	0.122718	1.45486	-2.58201	4.43492	-7.77319	1.57377	-2.43378	-10.0798	-1.63056
										9.49759	-14.2439	-1.2028	43.5803	4.08574	38.4892	-40.4815	8.0253	19.5898	-1.14687				-4.7388	-1.63349	6.74372	-0.273926	7.0751	-15.9308	6.58359	-0.313193	-1.28013	6.81948
										-7.20719	-24.9398	6.69854	-5.76883	31.5735	8.59703	7.51509	-12.8175	2.61579	15.173				-1.13316	-0.225328	-1.86399	1.60835	-1.25625	8.11859	-1.91793	1.62939	-0.561706	0.871188
										-4.06177	18.8082	20.2686	-40.4546	-2.03125	-55.9498	47.6694	4.87192	-27.449	20.3053				9.8298	-1.1379	-8.87112	4.19266	-13.8263	-11.6866	-8.78799	4.70757	-2.13693	-5.00673
										8.16439	-19.477	-1.80209	-12.2608	34.35	25.3602	12.3252	-3.49042	6.61406	27.5539				-6.57726	-1.31626	-2.36157	2.7901	-5.00672	7.57651	-2.37735	2.95613	-3.37531	0.425769
										-6.3532	-23.5003	12.3917	-40.4372	5.1684	-48.0904	41.8072	8.37675	-19.0358	22.8291				-2.13661	-1.22266	-7.73706	4.68005	-12.4139	-8.9133	-7.66225	5.37039	-0.674709	-3.7525
										-16.9668	0.587455	-10.086	0.249165	9.02964	-1.76188	-1.11619	3.06835	37.0596	-18.3487				-1.48637	10.1304	0.444245	3.517	5.38937	7.68394	0.36726	3.13352	8.98651	-4.95613
										-21.1349	-3.63385	1.45634	35.6627	-12.7486	22.4019	-31.6939	8.60768	28.6495	-3.17759				-0.855198	9.12768	5.28101	0.762047	7.88528	-10.198	5.25773	0.928159	10.781	-1.2367
										-10.1382	28.4043	18.5141	-29.5644	7.91075	-32.3631	40.1026	-4.16248	-32.7832	14.3484				9.04136	0.832937	-6.83067	2.9275	-11.5227	-4.69252	-6.88122	3.36523	-4.87079	-5.60505
										7.40794	-18.19	-1.41017	19.8941	-28.6189	6.99088	-22.1486	-8.84584	21.3443	14.8022				-6.42115	-1.64461	2.76133	1.16225	9.62169	-1.63542	2.64381	1.43346	-4.31341	4.83964
										-0.572155	-23.551	-7.49649	32.8686	-10.9351	21.5743	-31.7437	2.59865	12.9293	-4.12235				-3.34818	-0.013851	4.5488	-0.569449	8.15458	-10.2263	4.75232	-0.601455	-0.0384027	5.84738
										-1.78829	24.7317	20.1317	3.08915	24.2699	-27.2772	-1.92106	-28.6331	-33.6123	-6.1311				9.27149	-1.64847	-1.45959	-0.810897	-0.929834	-1.24266	-1.25562	-0.794666	-9.91456	-4.7806
										10.5236	-22.7742	0.162493	-13.6163	31.7199	29.0403	16.0272	-12.2596	7.53903	29.6505				-5.25482	0.983017	-2.62524	2.84028	-6.28764	7.39999	-2.68072	2.97175	-3.27227	0.547926
										-21.6989	2.25403	-15.4432	1.80334	7.74274	-1.36307	-2.80239	7.99635	36.7735	-19.7632				0.00847486	9.11063	0.651805	3.67993	5.84012	7.67132	0.794717	3.70192	8.72118	-4.46663
										18.3532	13.2953	-7.30157	-25.6794	-22.1511	41.2485	22.304	9.57737	-22.8172	9.69638				-6.45234	-10.7618	-4.38313	4.58889	-10.3081	2.70028	-4.07845	4.88591	2.46872	-2.46191
										-9.37645	21.6931	2.16399	45.6531	3.74565	40.3676	-44.0939	6.41696	-12.7042	-13.044				10.3753	-1.25396	6.57251	-0.945104	7.26914	-16.2519	6.4533	-1.14196	-9.92533	0.600483
										14.116	-17.5626	15.6238	-37.9203	5.20619	-48.1293	42.4262	4.2599	-17.819	25.4646				-5.11103	0.129292	-7.78906	4.4007	-12.3284	-8.82393	-7.87234	4.77442	-1.57925	-3.36848
										-19.1379	-0.0967265	-15.161	10.0602	-6.07534	0.0958492	-11.3899	7.73375	36.5336	-12.3605				-0.671179	10.3443	1.94062	3.23531	9.19066	4.39692	1.83301	3.26051	10.0395	-4.515
										7.3148	-20.1708	-5.39326	35.618	-8.48881	24.6274	-34.463	2.07143	19.4654	4.28135				-6.22457	-1.30761	5.05805	-0.209155	7.53354	-11.3124	4.98559	-0.173002	-2.15023	6.48028
										-0.83553	-24.4271	7.1233	-25.9056	-21.893	34.3137	29.1635	-2.89155	-9.1827	22.4838				-2.59497	0.594434	-5.2716	3.06	-10.9832	1.04052	-5.17561	3.37375	-0.473908	-1.69685
										-7.75722	-29.5463	6.56937	-9.91242	34.0093	27.4057	11.8986	-11.4833	-2.8919	16.5272				-2.7699	0.825213	-2.79432	1.81787	-5.47862	7.30173	-2.80384	2.08429	-0.590114	0.166088
										-13.6648	-1.80011	-17.333	9.95845	-10.3884	2.18452	-10.8825	10.1239	37.532	-11.9132				-2.42584	9.1924	2.35217	3.14579	10.0523	2.8479	2.21525	3.25806	10.3243	-4.35565
										-1.24655	-26.4151	4.82056	-21.7681	-19.3188	42.0028	24.3326	-4.71141	-6.64331	21.1278				-3.26961	1.04812	-4.59628	3.02854	-9.77087	3.07083	-4.79739	3.09537	0.0260494	-0.98494
										-18.6565	-8.22629	-11.668	11.4377	-14.3433	4.81973	-13.1279	4.6463	34.5489	-10.5717				-0.252819	8.17299	2.34369	2.27085	10.2493	1.29051	2.43171	2.33864	10.1811	-3.60673
										-1.9698	-30.0499	-5.30373	-12.859	35.23	17.3652	11.7314	0.134403	-0.949086	19.0603				-2.3797	1.64746	-2.07674	3.19995	-3.10577	8.24133	-2.0156	3.42913	-0.544634	0.38312
										-4.8811	30.8745	4.00314	41.4087	-1.55244	32.9834	-41.1788	2.63592	-14.8089	-12.5266				8.20097	-0.0422392	5.64884	-1.0619	7.0177	-13.7196	5.41435	-1.13356	-10.3122	0.0537695
										-16.5772	-2.10442	-13.7651	18.6959	-48.5187	-4.43013	-22.5468	7.57839	31.946	-5.82677				-1.19809	9.07645	3.97717	1.54997	9.77732	-5.965	3.89919	1.69818	10.344	-2.11616
										26.7428	12.1182	-14.7355	34.1985	-15.1406	21.9025	-31.0056	13.5855	10.4372	-17.9945				-5.49747	-10.9722	5.60851	1.64079	7.71876	-9.44625	5.76203	1.59407	5.11314	4.78658
										-18.0113	-4.91287	-13.0249	8.26485	-7.20705	0.415346	-9.58868	5.37499	37.9296	-14.7327				-1.5114	7.74433	1.71213	3.0672	9.30232	3.94677	1.63916	2.87306	9.89057	-4.52641
										-7.4015	25.5467	19.9213	-1.32146	30.6464	-23.4002	2.88856	-28.5225	-38.6724	-4.17159				9.51673	-0.582672	-2.28552	-0.368356	-2.1698	0.966258	-2.71045	-0.590713	-9.44699	-5.62867
										-19.4776	3.22697	-6.90067	-14.0224	22.087	20.695	12.6639	2.08151	27.4199	-24.5588				-1.13047	10.5337	-2.05273	3.80805	-5.89958	11.1588	-2.05839	4.2317	6.52231	-5.80937
										25.486	15.9645	-11.0126	36.4496	-3.34026	25.7749	-30.0243	13.2157	9.29502	-16.6161				-5.56402	-12.0799	5.90683	0.878285	6.37674	-12.0698	5.76501	0.775717	4.4179	4.98259
										-8.55344	-23.7777	0.265608	5.55469	-0.457159	-10.7884	-5.50803	-7.98462	2.04417	8.77642				-1.75222	-0.92834	0.14319	1.04664	6.20757	4.64073	0.187673	0.997095	0.437979	2.43195
										27.3251	11.1879	4.08853	-39.1107	15.2059	-33.484	34.0336	11.5177	-19.7601	13.563				-4.4893	-11.8826	-6.08832	5.09078	-10.2738	-4.56287	-6.21277	5.51652	1.37019	-3.35079
										-9.59465	23.6894	3.64928	42.8755	0.811563	36.2563	-42.2651	3.82655	-14.7937	-12.6595				9.64866	-0.54231	6.10849	-0.960718	7.16524	-14.9084	5.94405	-1.19944	-10.0671	0.312042
										-7.69235	23.0725	17.2926	18.6821	-29.6484	-34.4326	-18.1029	-25.2541	-22.7279	-13.8699				9.73103	-1.41165	1.7802	-1.91819	4.90668	-8.03333	1.63663	-1.68939	-10.8364	-1.72122
										-6.70002	-30.0728	-4.0957	39.4385	1.10208	32.2413	-36.3716	5.94857	15.1226	-4.4897				-1.34035	0.923838	5.74651	-0.267602	6.57659	-13.8201	5.77819	-0.321636	-0.334378	6.20104
										-4.49962	-31.4032	-8.19253	32.2184	-11.0926	21.1479	-30.833	2.38604	12.6315	-4.50328				-1.53004	1.42737	4.71381	-0.441349	8.21859	-10.1483	4.38216	-0.507878	-0.0846812	5.89686
										-8.20514	17.8828	15.3011	20.3876	-12.4233	16.6602	-19.853	-23.4012	-21.1075	-15.2525				10.6781	-0.216647	4.29254	-1.36907	7.32966	-9.27247	2.92003	-1.63061	-10.6387	-0.905959
										-14.1715	-5.31647	-6.42758	-17.4926	24.0035	32.4636	16.944	3.31622	24.602	-25.8912				-2.33133	8.06272	-3.04426	4.08148	-8.12076	8.13723	-3.01351	4.01144	5.68501	-5.43129
										12.5316	-15.5136	2.77271	-26.3783	-21.9624	34.8614	27.8157	-0.00382774	-2.40498	31.4564				-6.32705	-1.26197	-4.92629	3.68374	-10.9617	1.33335	-4.78233	3.88435	-2.57854	-1.42233
										24.0327	7.27234	-21.5186	-2.67644	48.4079	-7.80653	-0.79602	16.354	-3.59914	-30.4688				-4.225	-12.5089	0.373548	4.83891	2.32188	3.80056	0.674772	5.25765	5.02421	0.785173
										7.2923	-18.3376	-0.653985	27.0324	-46.5346	-11.8247	-31.893	-4.97402	22.1708	7.24614				-6.53913	-1.26027	4.2438	0.264966	9.51277	-7.68375	4.3391	0.449124	-3.25544	5.98292
										9.15815	-18.7228	-1.47267	22.1401	-40.2206	3.19059	-24.9673	-6.77593	21.483	11.9786				-6.79824	-0.612792	3.08978	0.888938	10.5697	-3.84142	2.91094	1.01795	-4.00366	5.36852
										-10.6459	-22.048	-7.99731	30.0046	-44.8248	-11.191	-28.4376	2.00009	9.5808	-4.89591				-1.33477	-0.909112	3.7208	-0.5022	9.95008	-7.85715	3.84839	-0.449679	0.739717	5.20113
										-11.5564	-0.46345	-9.82446	-17.8733	25.2891	27.3616	15.3335	6.56179	25.5799	-27.827				-2.39285	9.19334	-2.57334	4.35198	-7.36174	9.52714	-2.53381	4.47617	5.92156	-5.77126
										26.8204	3.83812	-23.2253	11.4257	-19.6285	-16.7456	-10.6771	17.0495	1.21098	-30.2642				-3.58837	-12.0712	2.4645	4.39474	4.56035	0.860961	2.18934	4.29306	5.27753	1.69431
										-6.23494	-29.4657	4.2497	-9.28553	34.0894	27.223	11.1738	-10.2969	-4.8642	17.0918				-1.11854	0.89148	-2.62477	1.92115	-5.49988	7.29991	-2.66566	2.09529	-0.106216	-0.376626
										-1.25852	-24.2291	1.11984	-4.81462	29.13	5.35569	5.50427	-7.79289	1.49797	17.9294				-2.77515	0.292437	-1.59777	1.73746	-0.280275	8.04321	-1.54146	2.07187	-0.409405	0.836758
										17.367	5.92069	-23.6182	-8.16179	52.4833	-3.89256	4.59488	18.9261	-6.95311	-35.8545				-3.47229	-11.0277	-0.0385974	4.92301	-2.25954	14.3491	-0.146714	4.81745	4.40092	-0.183739
										-2.39652	-24.2292	-7.51505	29.9703	-44.1755	-12.7211	-28.8477	1.66621	10.4529	-4.20223				-3.12847	-0.150205	3.94244	-0.576786	9.58385	-8.34085	3.8506	-0.37603	0.421429	5.36851
										1.06844	-29.1531	2.43914	-15.2811	30.4405	30.3217	18.0202	-8.86532	-1.95447	19.0618				-3.11266	1.38071	-3.29098	2.47892	-6.75495	7.53026	-3.10272	2.83358	-0.400907	0.0627802
										-2.53846	-18.3854	-8.22475	8.74043	-9.13518	-4.69756	-9.42763	0.922289	1.98192	6.03751				-2.86922	0.152993	1.66688	2.19552	8.64073	3.6626	1.53375	2.31898	0.755151	2.58718
										24.0608	15.8067	-22.8952	-6.61099	52.25	-4.34354	3.01011	16.5559	-5.88937	-32.5245				-5.67083	-12.3459	-0.0146894	4.94219	-2.19132	14.3528	-0.0084334	5.00086	5.03786	0.161619
										2.79933	-16.7453	0.406731	-2.63685	24.822	1.23045	3.26181	-7.1959	11.6893	25.28				-4.4836	-0.341912	-0.843959	2.2329	1.1967	8.18677	-0.830762	2.29764	-3.94159	1.92568
										21.72	16.0406	23.0013	-44.8684	-6.98332	-60.3741	52.1036	7.2664	-27.0921	24.0447				-6.50471	-11.2804	-9.93097	4.00698	-13.3429	-14.264	-10.055	4.64664	-1.24494	-5.42728
										-20.8148	-4.73077	6.41016	-33.4711	13.3013	-38.9093	34.5639	4.7479	-13.7031	10.0197				-0.295831	7.90639	-6.53839	4.35595	-10.3344	-5.77394	-6.54258	4.60833	2.54477	-5.55231
										25.5784	7.09906	-9.34675	-25.8446	-13.41	44.0745	21.608	11.752	-16.421	-30.0341				-3.94034	-12.3294	-3.92425	4.93207	-9.34773	4.33741	-3.86648	5.25328	3.04344	-2.2921
										-3.02972	29.0972	19.5081	14.8688	-23.1423	-36.4689	-14.3767	-27.0969	-26.7647	-13.3092				8.01119	-0.537361	1.04483	-2.26193	3.00098	-6.90575	0.782883	-2.23495	-10.5275	-2.51171
										-9.78933	26.3222	19.5311	-6.7256	40.7175	-23.806	8.27788	-25.5354	-37.3097	0.621395				10.0102	0.420994	-3.66745	-0.0225025	-4.05902	2.83517	-3.71408	0.307688	-8.37538	-5.51834
										9.29225	-17.948	-1.42744	-8.41237	35.4054	16.1404	9.54951	-4.73579	7.79347	27.7338				-4.38743	-1.03511	-1.73965	2.80613	-2.88654	8.18262	-1.97015	3.01929	-3.83275	0.673323
										-10.4216	-26.6359	-6.29124	21.019	-38.0717	7.30214	-19.9018	-4.05437	4.88803	-0.807058				-1.95193	0.665482	2.33983	-0.154968	11.0654	-2.78477	2.24354	-0.0206306	1.20538	4.44137
										-3.98891	-27.6948	-9.2912	27.4326	-45.8596	1.32667	-25.3012	1.44125	7.52698	-4.60666				-1.07341	0.776866	3.19198	-0.497972	11.2707	-5.23957	3.16992	-0.429312	0.312759	4.73975
										-12.823	22.5799	17.003	-5.54689	37.999	-23.6883	7.12989	-23.4168	-40.7435	0.882924				9.1007	-1.45177	-2.93349	0.0975965	-3.42867	2.37564	-3.21355	0.138873	-8.42803	-5.99578
										23.1564	5.61241	-24.9721	12.6302	-24.8466	-8.89333	-11.961	19.0717	2.44357	-26.596				-3.67401	-11.2647	2.9882	3.4297	6.93703	-0.508479	3.02543	3.80944	5.66656	2.49981
										-2.1455	-19.6743	10.6216	-30.2372	11.7623	-28.046	34.1439	0.695258	-11.6817	22.1902				-2.97466	-0.994859	-6.17061	3.79743	-11.4105	-3.09329	-6.24496	4.27674	-0.675909	-2.3268
										-23.9739	0.701249	-11.5844	17.0365	-40.0348	0.252026	-21.0939	5.80133	34.5349	-6.17605				0.144398	9.87587	3.45585	1.67322	10.1524	-4.05839	3.44173	1.6558	10.7598	-2.61426
										-10.4013	23.1356	18.8524	3.15411	24.237	-26.5876	-1.57532	-29.9384	-36.6999	-7.40534				10.0673	0.472019	-1.78984	-1.32685	-1.05252	-1.00817	-1.83106	-1.23602	-9.84638	-4.63278
										-10.566	32.3537	18.6096	-6.26687	39.2152	-23.3538	7.82836	-24.7767	-37.3013	-0.289862				8.34363	-1.13345	-3.10285	0.145128	-3.71997	2.62187	-3.33653	0.0976066	-8.40513	-5.89233
										6.62903	-19.5644	-0.668967	27.2216	-45.3068	-13.7263	-32.0878	-4.78989	22.5036	6.94627				-6.77774	-1.00118	4.40948	0.20276	9.39465	-8.18675	4.37818	0.218545	-3.22506	6.23351
										-18.3534	-6.0526	-7.56142	-15.5511	24.145	24.6367	14.0744	3.37553	28.2956	-25.776				-0.902348	7.62124	-2.344	3.66699	-6.85955	10.2997	-2.44886	4.09051	6.6471	-5.89226
										-15.9086	-2.65985	-14.6463	14.4723	-17.3342	5.69843	-16.111	7.58049	35.8913	-8.65625				-1.79061	8.69197	3.05232	2.1786	10.164	-0.159538	2.67852	2.11566	10.4579	-3.41616
										-2.23751	-27.3679	-8.59391	34.3135	-7.62606	25.5764	-33.1818	3.95239	13.909	-3.50787				-2.55835	0.857927	5.21548	-0.41775	7.28374	-11.5412	5.11784	-0.476303	-0.131996	5.89315
										21.8542	14.1561	-21.4184	-6.22692	51.851	-5.24076	2.91881	15.6797	-6.86214	-30.4999				-6.18561	-11.5037	-0.106674	5.3727	-1.77788	14.5933	0.0600513	5.52592	4.90893	-0.061877
										-5.23176	28.9198	20.6722	2.63682	-6.10517	-32.0241	-1.43533	-28.1055	-31.8916	-7.78906				8.01241	0.294956	-1.54771	-1.34763	-0.661698	-2.11023	-1.54934	-0.715773	-10.3495	-4.20872
										-3.96001	-29.0585	1.7957	9.59493	-3.25819	-11.0826	-9.65796	-9.84394	3.1635	5.75458				-1.75349	1.4185	0.579443	0.726983	6.75665	4.30435	0.426624	0.877991	0.726799	2.59006
										-3.57301	29.6825	22.4076	-6.30697	36.4992	-22.9779	7.85706	-28.6728	-39.9581	-1.21265				8.2827	-1.41096	-3.02431	-0.37858	-2.97481	1.97818	-3.22585	-0.00910272	-8.66049	-5.42302
										-2.84278	-32.8044	0.719448	9.6344	-5.47662	-9.24515	-9.92988	-8.67457	0.841552	5.30732				-2.30238	1.51346	1.05434	1.14755	7.21249	4.21145	0.549835	0.768183	0.815795	2.63655
										11.6562	-27.5446	5.86943	4.118	19.8139	-3.94479	-3.74259	-13.3723	11.4466	22.4737				-5.40915	0.970306	-0.457565	1.84193	2.79779	7.59174	-0.37183	1.53366	-3.68214	2.07419
										8.39147	-16.7226	-3.26344	11.7427	-7.46298	-7.78878	-11.6229	-4.448	17.4434	18.8125				-4.35943	-0.918706	1.15485	1.42477	7.67967	3.91524	1.337	1.52111	-4.0812	3.74746
										10.6899	-27.9844	11.4136	-35.3288	11.318	-41.6216	38.1793	4.29011	-15.469	25.8524				-4.5172	0.559953	-7.12127	4.1613	-10.8208	-6.5845	-7.13939	4.47214	-1.63142	-2.72377
										-3.99709	-23.2484	-5.20417	25.1455	-37.7166	6.83053	-22.8787	-1.56171	3.92647	0.398186				-1.96375	-0.411798	2.31912	-0.10728	11.0935	-2.8734	2.34466	-0.111074	0.922099	4.15678
										12.0067	-18.0972	-0.478202	-6.27408	36.126	17.3652	6.80638	-5.92726	10.0529	27.7183				-5.58733	-0.56345	-2.07004	2.33034	-3.28841	8.15018	-1.88087	2.881	-3.83654	0.925199
										16.7116	-17.6099	-2.73214	18.7061	-28.8434	6.1869	-20.8545	-7.98363	20.2695	14.222				-6.87547	-0.453217	2.76494	1.42782	9.58419	-1.91711	2.62026	1.80675	-4.17478	4.79801
										-4.62269	-24.9974	6.22674	-1.52032	11.2329	-7.08868	2.90704	-13.1633	1.16561	10.4409				-1.77469	-0.417081	0.234913	1.72758	4.75076	6.38384	-0.513561	1.42622	0.177479	2.04587
										-6.42764	21.4906	17.2369	9.59343	-9.02986	-34.0176	-8.47678	-26.6409	-31.1866	-12.9082				10.6714	-0.270837	-0.640912	-1.27409	-0.114928	-3.28543	-0.988657	-1.13966	-9.78858	-3.91109
										-4.55681	21.1859	20.7359	-12.5775	49.0923	-24.6719	13.862	-26.3497	-37.374	5.26847				10.6289	-0.0428522	-4.46786	1.04799	-6.54122	2.61937	-4.38409	1.11855	-6.91924	-5.69492
										22.765	16.1743	-22.1183	-4.62317	52.1592	-4.75984	1.3177	16.8699	-5.1755	-31.2508				-6.3336	-11.9568	0.234944	5.39545	-2.08565	14.4571	0.342742	5.46793	4.7022	0.402057
										-9.4686	24.813	19.9812	15.8605	-26.5085	-35.3564	-15.4287	-27.1522	-24.9064	-13.5954				9.94519	-1.037	1.24862	-2.48349	3.68556	-7.54355	1.10023	-2.26999	-10.6883	-2.0787
										-1.33742	-19.0638	-0.943792	10.1574	-17.8361	-1.74527	-10.5496	-7.0132	5.2341	3.07093				-2.73151	0.292423	1.33079	0.904849	8.41086	1.46233	1.28638	0.773555	0.469921	3.40861
										-2.25233	-23.3663	0.178925	10.4685	-13.3548	-4.41301	-10.7473	-8.24847	0.869798	4.31706				-3.29304	-0.468426	1.22537	1.28656	8.28981	2.65231	1.13993	1.17975	0.931384	2.8731
										28.6977	12.3956	-24.5666	15.2847	-24.758	-9.26254	-14.1486	20.6286	4.69923	-26.5179				-5.11104	-11.3476	2.92013	3.89635	6.8055	-0.485994	2.9213	3.45599	5.38776	2.46518
										22.9725	15.0794	17.7161	-43.0017	-2.44674	-56.1557	46.8324	8.34883	-23.8669	20.2843				-6.16788	-11.8788	-9.06126	4.62636	-13.9043	-11.7702	-8.9545	5.10088	-0.568639	-4.64545
										10.1326	-23.4611	-6.1417	11.1943	-10.3349	-5.03977	-11.6328	-1.86241	20.3189	18.193				-5.25458	0.776567	1.48036	1.83914	8.38378	3.1719	1.67294	2.13424	-4.66744	3.92341
										6.49055	-19.3109	-1.81936	-13.8695	35.0068	24.1024	13.8529	-3.13995	5.8847	29.3097				-6.35578	-1.64326	-2.30311	2.95685	-4.86576	7.60464	-2.37261	2.90794	-3.62416	0.249725
										-14.682	-2.3097	-9.12162	-15.2908	23.9276	24.2553	13.118	5.05943	27.4164	-26.874				-2.09949	9.66356	-2.19129	4.00414	-6.82346	10.4379	-2.34046	4.0767	6.28864	-5.52868
										22.3696	5.43681	15.7297	-41.8484	1.31519	-52.7512	44.7041	8.03746	-22.3263	19.1834				-3.61834	-10.6898	-8.39721	5.04405	-13.0649	-10.4027	-8.4408	5.45255	-0.0259927	-4.12995
										14.525	-20.4433	-3.88109	15.5795	-19.0532	2.00206	-14.0141	-3.65755	19.2657	16.6834				-6.20991	0.825577	2.16777	1.54732	9.08032	0.73574	2.11458	1.67642	-4.19809	4.27876
										-2.63149	-31.0603	7.05331	-21.065	-16.0862	45.6169	24.8276	-6.79603	-7.08309	20.1749				-2.23559	1.60615	-4.46101	2.63528	-8.98166	4.15367	-4.45083	2.87041	-0.0587054	-1.11556
										26.3073	8.85842	13.3412	-42.4629	3.09336	-50.7338	43.2949	9.66651	-22.118	18.3375				-4.51572	-12.558	-8.122	5.0029	-12.6988	-9.61771	-8.19507	5.35918	0.220141	-4.12246
										19.2215	11.2703	-19.3609	-11.5014	54.6271	0.900272	8.50621	15.3371	-9.16785	-34.2326				-5.81143	-12.288	-0.739651	5.5699	-3.0917	13.1763	-0.566006	5.71581	4.84248	-0.642037
										-23.531	-0.532289	-10.9102	-1.59149	13.5327	0.319911	0.702446	3.7178	33.0184	-20.5871				0.236106	9.13232	-0.212814	3.36712	3.83925	8.31094	-0.224271	3.45196	8.31269	-5.19924
										-22.3268	-1.58187	7.36597	-32.3869	13.1801	-31.2448	32.5767	4.34491	-14.9707	7.63791				0.315479	9.80955	-5.95482	4.32331	-10.8226	-3.77854	-5.92462	4.68387	2.97774	-5.11727
										-7.16322	32.0825	20.3224	20.6521	-32.5522	-31.3455	-19.0469	-27.6215	-20.3036	-12.9345				8.15147	0.535923	2.17387	-2.51185	6.22446	-8.51168	2.13449	-2.26883	-10.0809	-1.03366
										-3.86048	26.2855	18.615	-6.9816	41.288	-24.0338	8.6035	-24.8081	-37.2216	1.04973				9.38205	0.0730183	-3.3647	-0.103251	-4.26427	2.95668	-3.78354	0.0703497	-8.39596	-6.008
										-2.1233	-25.8781	-7.24523	20.9002	-43.9271	2.80673	-20.0091	-2.45469	6.61846	-1.19383				-2.42099	1.58841	2.59539	-0.0770244	11.2988	-4.33468	2.69887	0.229435	1.02692	4.82098
										-8.60433	24.5842	15.6961	0.287287	27.7545	-27.2211	1.47343	-22.1535	-38.6753	-8.46976				10.3648	-0.762333	-1.80981	-0.353109	-1.34047	-0.266855	-2.05004	-0.0928703	-9.58677	-4.664
										-16.6804	3.2636	-13.1602	17.397	-35.6245	2.41009	-20.5261	7.12246	33.637	-7.06322				-1.57119	10.3169	3.72038	1.86545	10.084	-3.10675	3.60991	2.08904	10.4048	-2.63683
										7.4759	-19.7616	-2.04824	23.3382	-40.7671	2.78528	-25.6025	-5.99868	19.3673	9.79563				-6.54421	-0.899856	3.2907	0.72981	10.5804	-3.83377	3.25959	0.909756	-3.64701	5.72461
										-24.1925	-0.790394	-12.1622	-4.84206	14.7227	1.311	3.5492	5.35736	32.1124	-19.8197				0.33713	9.40317	-0.144643	3.73138	3.45664	8.48708	-0.133009	3.94627	8.3632	-5.25483
										9.56323	-19.3685	-0.912159	-2.87568	29.5662	3.688	3.34112	-5.89219	11.0798	24.3812				-6.5073	0.425096	-1.19595	2.50621	-0.198306	8.02046	-1.04589	2.30233	-3.65962	1.66343
										-0.483671	-29.4208	0.0145902	-7.62708	35.4754	15.3268	8.19199	-6.1269	0.838001	17.5642				-2.62044	1.61251	-2.07681	2.08328	-2.7277	8.11893	-2.05123	2.26087	-0.531663	0.701302
										0.564014	-16.2117	-2.10148	6.29548	-7.02071	-7.96892	-6.18251	-5.80595	4.40365	7.61793				-3.16413	-1.61616	0.976562	1.5903	7.59848	3.86614	0.713868	1.79802	0.0124274	2.85926
										-7.05598	20.9097	17.4927	-32.576	6.81583	-38.6181	41.3945	-1.2792	-31.2877	15.4461				10.7223	-0.813623	-7.2994	3.35784	-11.6828	-5.59189	-7.31118	3.81387	-4.36287	-5.47776
										-4.46095	-21.1921	-7.13285	18.3162	-25.534	6.93466	-17.627	-1.64161	5.44906	1.81896				-2.28958	-0.520068	2.11329	0.712161	9.27711	-1.05005	2.06942	0.516859	0.629699	3.90032
										-4.19081	-31.2141	14.8664	-39.5716	4.73511	-49.2764	42.8128	6.20378	-18.9677	21.6941				-1.27497	1.23546	-7.84344	4.28079	-12.6311	-9.08309	-7.91959	5.36147	-0.602165	-3.55165
										-7.45913	22.918	4.85824	43.1427	0.181858	35.8719	-43.2483	3.12118	-15.3797	-13.6682				10.8244	-0.386432	5.90979	-1.18831	7.09349	-14.6098	5.73948	-1.26587	-10.2121	0.0521099
										9.30151	-20.2753	-4.36625	2.2119	14.2846	-5.59526	-2.88413	-3.21316	14.8437	23.8582				-6.78096	-0.923273	0.126188	2.48976	4.26648	7.00507	0.0641461	2.40538	-4.25945	2.33623
										-12.7157	22.6274	23.3078	-4.98421	30.0591	-23.2228	6.51501	-29.3976	-40.3116	-2.02641				9.03811	-1.56303	-2.6417	-0.843636	-1.86228	0.602208	-2.84061	-0.708351	-8.87614	-5.31551
										0.823172	29.7645	10.5297	0.40233	18.5956	-5.86229	0.646338	-17.1121	-33.7416	-4.0995				8.89075	-1.55839	-1.21786	0.581123	3.26511	7.25984	-1.20519	0.74219	-9.45898	-4.77402
										-6.14682	31.6354	6.65029	40.9776	-12.2985	16.6102	-42.7018	0.386292	-17.2449	-12.5785				7.95958	0.23012	4.96309	-1.24504	7.27533	-9.33374	4.71171	-1.43776	-10.169	-0.631141
										20.5099	14.719	-21.8344	-7.17413	52.814	-3.44319	3.83173	16.7078	-6.46797	-32.9794				-6.62308	-11.1337	0.0314788	5.42234	-2.46049	14.1889	-0.124252	4.89574	4.67312	0.0832539
										-6.9555	26.0368	19.9121	16.4598	-26.3603	-35.5273	-15.928	-27.51	-24.7714	-13.0594				8.88646	-0.682072	1.25087	-2.36757	3.81942	-7.4656	1.12626	-2.30219	-10.5998	-2.11568
										-11.5988	27.9288	19.8307	7.57765	-11.7451	-35.3239	-7.50901	-30.024	-31.4497	-10.6477				9.13838	-0.522774	-0.673291	-1.87849	0.231796	-4.23425	-0.838442	-1.66013	-10.5394	-3.57725
										-12.6582	-1.72967	-15.7786	13.2379	-14.3847	5.13949	-14.5688	8.61732	39.0599	-12.0466				-2.401	9.2987	2.87624	2.51514	10.2921	1.299	2.39601	2.61783	10.1119	-3.66269
										14.4875	-19.8859	5.11188	-25.3208	-21.3266	37.6847	28.5663	-2.57206	-2.81695	29.063				-5.79135	1.04895	-5.18769	3.02852	-10.199	1.78684	-5.10737	3.53933	-2.35484	-1.38079
										28.0689	4.95716	-10.7248	-23.7183	20.9869	40.9106	19.3338	11.8425	-16.4582	-31.0282				-4.37315	-10.9218	-3.29631	4.99563	-9.12201	5.86409	-3.36429	5.22594	3.16827	-2.0748
										8.53343	-21.7414	-2.81614	40.8911	2.05204	33.5892	-38.4888	6.61315	19.8283	-0.285871				-5.11632	0.566189	6.05143	-0.310527	6.57955	-14.4834	5.89705	-0.38105	-1.52058	6.72482
										-13.9507	-0.258269	-8.22135	-20.4372	25.2909	30.8922	17.5223	6.39673	24.4477	-28.1988				-2.3116	9.64503	-2.97532	4.31975	-7.8565	8.48199	-2.88701	4.41383	5.58423	-5.4642
										-9.4049	21.4542	16.4738	-8.58231	42.5161	-23.3387	9.54334	-22.389	-40.8095	3.54041				10.5941	-1.04469	-3.37324	0.582438	-4.623	3.08808	-3.31582	0.779334	-7.96066	-6.14537
										-14.1439	-3.39192	-0.206687	38.4177	-3.18486	27.4053	-34.8355	8.58278	27.1695	-3.69333				-2.24782	9.08935	5.59535	0.18714	6.67023	-12.5958	5.68365	0.316527	10.6168	-0.821771
										-2.75643	-28.2431	-8.85223	23.8042	-40.4324	6.60385	-21.8388	-3.96379	4.8148	-2.66997				-1.60161	1.46978	2.59611	-0.350611	11.3243	-3.52867	2.60275	-0.321334	0.509572	4.64572
										21.3161	7.08515	-22.2916	-14.2697	53.944	8.21693	10.5548	18.8227	-11.286	-35.6708				-4.06072	-10.6328	-1.08761	5.50617	-4.01751	11.0953	-0.949953	5.72947	4.51892	-1.11353
										-20.2617	-7.60201	20.7432	-43.6646	-5.75646	-58.9123	49.6194	7.61302	-25.1254	21.8976				-1.44217	7.52715	-9.60805	4.32483	-13.9165	-13.4371	-9.46976	5.06038	-0.805154	-4.96955
										-8.28881	26.9207	18.4588	-30.6323	6.70043	-39.3904	40.9992	-3.36069	-32.0594	15.0256				9.01684	0.766916	-7.24134	3.10848	-11.798	-5.8336	-7.25806	3.61993	-4.51648	-5.60496
										-10.7972	24.599	15.6342	-26.0445	-26.2535	29.604	36.2754	-5.04011	-35.0051	12.0468				9.37375	-1.47352	-5.95854	2.51846	-10.7278	-0.0424559	-5.94849	2.94945	-5.69853	-5.69035
										-9.28034	-23.0553	3.84558	12.5125	-18.5119	-2.4552	-12.9524	-11.4748	1.20415	0.939876				-0.923387	-0.0939416	1.2319	0.316542	8.25946	1.41189	1.20683	0.443953	0.50384	3.46154
										14.4263	-26.463	-2.49365	-3.16563	19.7997	-3.70783	1.3851	-6.26576	9.88868	22.907				-6.34406	0.776815	-0.480232	2.76756	2.84502	7.54528	-0.31724	2.11303	-3.69793	1.99271
										-3.73601	-22.0511	-5.41242	-8.64197	36.0686	18.885	8.37447	-0.709555	-2.80177	17.8575				-2.51439	-0.948264	-1.91446	2.69369	-3.66607	8.10034	-1.85564	3.13045	0.0823621	0.0483462
										-22.8247	-8.71878	-16.1832	9.59805	-8.87032	1.59036	-11.2022	8.83399	34.9807	-11.6037				-0.533461	9.11587	2.1011	3.12739	9.81508	3.24402	2.14847	3.1402	10.4965	-4.02588
										19.7241	3.81847	-25.1655	12.8814	-22.4778	-12.8177	-12.2081	19.4578	1.66416	-26.2404				-3.33705	-11.312	2.58664	3.45352	5.86245	0.252662	2.52431	3.33168	5.58878	1.9538
										-9.72846	-5.42415	-19.6351	9.56306	-11.0629	2.41739	-10.3378	13.0093	39.2127	-15.3441				-2.51973	7.97113	2.8603	2.94943	10.0134	2.62268	2.29258	3.02895	9.24496	-4.25231
										-11.3239	-4.77434	-15.8401	13.8105	-11.2094	2.89048	-15.1241	8.70752	39.3806	-14.0597				-2.57166	8.38418	2.92664	2.5293	10.2045	2.42469	2.55656	2.75983	10.0807	-4.13183
										17.2651	13.0664	-22.6071	8.4822	-16.793	-19.3787	-8.386	15.9413	0.694978	-29.7154				-5.32544	-10.122	2.01843	4.42092	3.69428	1.9494	2.13514	4.2905	5.68693	1.36284
										-6.73945	27.105	18.0356	-1.53271	29.3605	-25.695	2.97208	-29.8821	-38.2833	-4.54937				9.15613	-0.598277	-2.1964	-0.335441	-1.70798	0.321083	-1.99019	-0.153913	-9.66813	-5.48823
										-9.38219	28.8715	19.1164	20.9073	-31.6924	-32.4678	-20.1796	-27.2398	-20.582	-13.7469				8.36646	0.386877	2.35995	-2.31129	5.75409	-8.33595	2.18585	-2.19776	-10.2657	-1.04296
										26.3366	9.04539	-4.13078	44.4526	3.19706	35.7468	-40.3232	11.5317	13.505	-13.3073				-4.86153	-12.599	6.66637	0.398426	6.56155	-15.1618	6.5474	0.129931	3.71498	5.57272
										-5.61771	-26.0175	1.47679	14.2516	-17.5594	-2.74602	-15.4996	-8.18001	1.74874	2.67872				-1.36979	-0.43417	1.3449	0.449666	8.19858	1.67461	1.40908	0.596105	1.01779	3.25628
										-5.44034	-20.7949	1.33892	15.7693	-19.515	1.43675	-16.5753	-8.56193	3.45304	1.58492				-1.98514	-1.16871	1.84896	0.744906	8.9407	0.80609	1.79461	0.718469	0.926019	3.75777
										-5.19548	-18.364	0.0206486	43.3857	2.72407	35.9679	-40.669	6.73638	16.3232	-3.46875				-3.10983	-1.48164	6.28159	-0.468806	6.5403	-15.2774	6.17933	-0.442736	-0.514355	6.36483
										6.78518	-21.886	3.81902	-6.59577	30.2641	5.9295	7.76205	-10.1087	8.22316	25.2465				-4.4869	-0.603869	-1.47281	1.47335	-0.703755	8.07513	-1.412	1.7487	-3.30193	1.35867
										5.08503	-17.8669	3.07648	-21.1498	-12.4542	48.6805	23.1997	-1.67331	0.99828	30.8343				-5.52634	-1.37827	-4.14693	2.91273	-8.41408	5.54416	-3.92526	3.21364	-3.07222	-0.614252
										21.3768	12.971	-22.3127	11.126	-24.601	-9.88745	-10.9048	15.9973	3.29435	-28.7512				-6.10595	-10.4452	3.19572	3.75122	6.62048	-0.322233	3.10502	3.92908	5.89176	2.35238
										27.5104	14.6537	-14.2824	36.5431	-3.41342	25.083	-33.3935	14.5702	11.8116	-17.2275				-5.75824	-10.515	5.99285	1.10277	6.3399	-11.881	5.91462	1.05452	4.53067	5.15005
										24.5041	5.63333	-14.7586	31.2621	-54.7979	-10.6093	-28.24	14.9649	10.0546	-20.0519				-3.48614	-11.7989	5.35971	2.11055	8.0123	-5.9971	5.3959	2.32894	4.85057	4.64108
										-5.57517	20.9309	19.1028	2.54763	24.8464	-27.1785	-1.16138	-29.4421	-36.3753	-6.93461				10.7492	-0.0810412	-1.50383	-0.886503	-1.03895	-1.02777	-1.88913	-1.13237	-9.65951	-4.84693
										-2.43032	-23.6325	0.628438	9.65389	-0.2759	-10.8505	-9.94291	-8.58641	0.941543	5.3263				-2.52824	0.30216	0.561158	0.771498	6.12889	4.78339	0.533637	1.05472	0.874231	2.63889
										-7.79785	23.9579	16.9528	15.8951	-26.3101	-36.8743	-14.7982	-25.4812	-25.9934	-12.9598				9.93295	-1.46864	1.34722	-1.75357	3.76468	-7.33537	1.21685	-1.76784	-10.7382	-2.27649
										6.80059	-13.2847	8.21677	-29.5937	12.4735	-30.3535	32.9105	-0.206128	-15.081	27.7047				-4.72096	-1.88646	-6.19551	3.63131	-10.9875	-3.52318	-6.17592	4.13241	-2.07746	-2.58153
										-16.2582	3.85107	7.31368	-34.8282	13.7065	-33.3922	34.8241	5.96822	-14.271	7.91818				-1.31916	10.3801	-6.24469	4.57465	-10.5945	-4.52473	-6.25664	4.65714	3.26778	-5.14167
										25.3127	10.5058	-6.93774	-28.1239	-22.4796	40.9578	24.4643	12.5708	-17.6445	-30.0757				-4.86365	-11.4336	-4.42163	4.89931	-10.4741	2.59467	-4.44074	5.24037	2.79662	-2.35475
										12.1557	-23.7443	-6.38637	14.753	-14.9013	-2.5011	-15.2443	-1.69751	20.9695	19.6283				-6.64545	-0.701807	2.17773	1.85084	8.48444	2.10728	2.28291	2.07614	-3.85946	3.92824
										23.4357	3.92098	22.5658	-43.2957	-6.58636	-59.481	50.8196	6.31489	-26.0643	22.381				-3.33579	-11.2348	-9.63373	4.34831	-13.7392	-13.7357	-9.75469	5.00564	-1.03892	-5.0031
										-5.01115	20.2764	17.9033	-0.303427	29.518	-23.8417	1.88962	-30.3259	-39.0597	-5.63776				10.7887	-0.168346	-2.38622	-1.07112	-1.81414	0.563447	-2.46378	-0.956938	-9.78086	-5.50281
										-7.48848	18.9809	15.8713	19.1226	-31.107	-34.6671	-18.7268	-23.8952	-23.1076	-15.3947				10.8345	-0.316157	1.87154	-1.67066	5.19377	-8.12105	1.86987	-1.61728	-10.8516	-1.88905
										24.793	13.4992	-23.943	-2.58687	46.9032	-8.63589	-0.270905	18.4718	-3.77303	-31.294				-4.56126	-12.2387	0.926168	5.28927	2.63433	3.44502	1.002	5.23095	5.02427	0.594321
										-4.93559	22.0331	19.662	4.87673	-9.59116	-34.2169	-3.96042	-28.7392	-33.5057	-8.75744				10.5612	0.378299	-1.20804	-1.70759	-0.00296844	-3.55691	-1.27414	-1.62781	-10.3806	-4.35051
										28.1456	9.63573	-15.7672	25.6945	-33.354	-1.25045	-22.7849	13.3935	4.51721	-20.5813				-3.59224	-11.4736	3.98289	2.39915	8.94494	-3.1817	3.82064	2.40287	5.21644	3.65187
										14.1945	-17.9928	-2.6448	17.0426	-25.5821	5.0202	-19.7721	-8.57213	20.4686	14.0789				-6.27012	0.847459	2.4754	1.66232	9.71545	-0.860921	2.414	1.81843	-4.18891	4.80483
										-19.1709	2.44388	-11.1009	15.0122	-29.3722	3.74192	-16.9137	4.56961	36.2542	-7.2539				-0.71712	10.2949	3.06861	2.01023	10.2606	-1.626	2.97522	2.19633	10.7573	-3.23536
										20.7488	12.229	-22.7441	20.5189	-28.7102	-5.0895	-18.3034	18.9033	7.38834	-22.8865				-5.19751	-12.0593	3.81294	3.56119	7.9089	-1.85641	3.73157	3.40977	5.68459	3.56316
										-3.52102	20.2221	17.2365	-28.2501	8.34598	-30.2335	38.7566	-4.14629	-33.4567	12.6112				9.83135	0.387591	-6.50338	2.81685	-11.563	-3.87565	-6.4365	3.21797	-5.45045	-5.80991
										0.346137	-29.9993	1.69001	-14.9769	32.2671	28.7091	18.0692	-9.87763	-1.11037	19.192				-2.70465	1.62187	-2.94123	2.62711	-6.07134	7.48485	-3.08396	2.62061	-0.465886	0.225864
										13.1972	-24.9391	-1.05141	-18.3792	28.195	32.4146	17.7792	-2.90879	3.46538	30.3588				-6.94409	-0.235826	-3.21892	3.04572	-7.27433	7.64761	-3.10395	3.1021	-3.46967	-0.246141
										24.4934	17.2897	-17.6221	32.6162	-15.3555	21.9874	-28.7165	17.899	8.17226	-17.5471				-5.88772	-11.0782	5.41689	1.5126	7.68514	-9.31176	5.35405	1.57518	4.89648	4.53449
										-6.09294	26.7457	5.97465	41.164	-4.87709	31.6137	-42.4023	1.03581	-16.8512	-13.0115				8.28078	0.556399	5.25547	-1.33607	7.40806	-12.4929	5.13939	-1.35063	-10.4056	-0.361318
										-6.36414	31.575	21.6664	-4.21355	35.6802	-22.6771	6.43552	-27.339	-38.8475	-1.89324				7.89334	-0.0382357	-2.85251	-0.559785	-2.95524	1.9626	-3.14458	-0.32675	-9.00207	-5.82673
										27.0319	8.52396	-8.11797	-27.9721	21.1295	40.79	23.5334	11.4811	-15.8565	-32.9532				-4.09458	-12.4293	-3.81578	4.94666	-9.05359	5.97884	-3.62857	5.19579	3.57688	-1.8504
										19.7587	13.156	-21.8641	9.51479	-22.2144	-13.7219	-9.44993	14.9962	2.67821	-29.0292				-6.53774	-10.855	2.50255	4.05162	5.54768	0.296462	2.1212	3.82599	5.91906	1.98721
										-4.124	27.6717	20.4406	-40.1695	-2.35337	-56.1933	47.7315	4.53712	-27.6105	19.9115				7.87429	0.0259112	-8.81195	4.05444	-13.8608	-11.7398	-8.84746	4.53654	-2.3373	-4.98833
										1.35982	-23.851	-5.84243	-6.29925	30.2812	6.02645	6.14086	-1.31275	0.276328	14.6926				-3.46433	0.162532	-1.46751	2.5627	-0.500288	8.27725	-1.3778	2.79984	0.532668	1.01352
										-15.9143	2.54094	-10.7845	-13.9011	21.4644	17.1601	11.0925	5.98133	28.2958	-23.7279				-1.66077	10.0126	-1.72685	4.26195	-2.32294	10.4913	-1.76709	4.40467	6.7511	-5.76598
										-18.9589	-4.70818	-11.6764	-10.9409	21.4881	16.3058	8.33555	6.04592	29.0696	-25.7028				-0.90775	8.90597	-1.5865	4.1815	-2.01229	10.3934	-1.29336	4.28259	6.97974	-6.00673
										-2.10948	-31.8794	6.51041	-22.7404	-20.9602	37.206	25.9439	-5.77569	-7.53967	21.9473				-2.35864	1.69524	-4.89167	2.77318	-10.2562	1.82504	-4.59798	3.01539	-0.287407	-1.23705
										19.8009	15.4385	-21.4468	25.1151	-29.7142	-4.33224	-21.9759	19.2844	4.06576	-22.9317				-6.50049	-11.7124	4.10688	3.32987	8.08491	-2.08337	4.06821	3.23275	5.87791	3.06049
										-10.4604	25.8208	17.1179	20.8349	-32.1476	-31.9717	-20.1822	-25.2102	-20.6526	-14.6666				10.2889	0.266992	2.377	-2.00935	6.01785	-8.42129	2.34564	-2.04108	-10.5851	-1.02588
										-18.6891	0.555544	-13.6977	9.98635	-10.1122	2.75474	-11.2765	6.35734	36.2147	-12.0867				-0.563132	10.4263	1.99348	2.86693	10.0968	2.81821	2.00301	2.86938	10.3727	-4.06908
										-19.4882	5.04656	-15.3135	-5.57173	21.5563	10.9234	5.73804	10.6175	34.6103	-24.5411				-0.649587	10.3836	-0.823942	4.02409	-0.501758	9.87432	-0.870254	3.9444	7.75127	-4.9193
										-8.91518	-25.0272	6.70217	-22.4128	-19.8111	39.8658	25.6989	-5.48283	-9.08977	19.9134				-0.992276	-0.116372	-4.7457	2.65292	-9.93184	2.51182	-4.62044	3.02609	-0.202998	-1.40315
										-7.14155	-27.7538	2.08531	13.0419	-17.9713	-2.82715	-13.2389	-9.62994	1.78457	2.70557				-1.0474	0.51294	1.26927	0.337405	8.06738	1.70775	1.19831	0.455552	0.997833	3.22971
										22.2168	10.8292	-12.3776	36.9963	-0.0506769	29.5805	-33.6933	13.0397	11.7055	-15.6101				-5.60522	-11.5026	6.30036	0.854405	6.41278	-13.1821	6.13426	0.717906	4.21058	5.31879
										-8.97544	-26.397	-6.89896	31.4298	-13.1013	19.2921	-30.3713	0.349933	11.3574	-2.63448				-1.32079	0.338243	4.31815	-0.490089	8.38735	-9.50637	4.20018	-0.439494	0.279056	5.57871
										-24.1676	-8.71149	-6.14219	-11.4018	22.6098	19.6975	10.369	1.04639	29.9194	-28.358				-0.854627	10.2685	-2.05633	3.4861	-5.57914	11.2529	-1.96715	3.60939	6.78223	-5.31778
										-15.5517	2.6286	-0.477137	-25.6799	-22.5718	33.24	24.872	1.94403	-14.4741	3.51254				-1.76535	9.24368	-4.80926	3.89959	-11.2456	0.798058	-4.7282	4.303	4.24795	-5.36145
										-7.84991	20.3506	18.0679	-4.02933	34.027	-23.4558	6.32142	-24.4745	-37.3138	-1.11097				10.3928	-1.24066	-2.28366	-0.207977	-2.56377	1.52438	-2.75721	-0.111277	-8.94161	-5.814
										17.7791	11.7989	-17.852	29.5332	-54.9019	-9.33115	-25.7654	16.5727	7.54427	-20.3196				-5.59166	-10.0784	4.84329	2.52887	8.0754	-5.63188	4.76566	2.50126	5.23002	4.25328
										-12.114	-4.48061	-7.23238	-18.8149	-15.651	49.2867	18.9949	5.03288	-12.9421	1.43806				-2.54801	8.29247	-3.46013	4.13418	-8.84764	4.88456	-3.25336	4.34565	5.10464	-5.52829
										5.23974	-16.5815	-1.07851	43.4586	3.95094	38.418	-40.3672	7.86115	19.5596	-1.0795				-4.80626	-1.25536	6.60069	-0.246966	7.11222	-15.9461	6.41534	-0.560564	-1.22498	6.92712
										-1.24172	-26.9588	13.5439	4.46685	7.55552	-8.86991	-3.25506	-21.7118	0.539762	7.46451				-3.23198	1.32085	-0.415672	0.467031	4.988	6.08226	-0.559849	0.466868	0.355616	2.52545
										-19.1612	-10.1195	-11.7117	12.4904	-16.7133	5.60475	-14.2807	4.20227	33.9891	-10.0435				-0.592415	8.47612	2.64167	2.22912	10.2098	0.242973	2.73342	2.44874	10.7055	-3.37361
										12.0094	-12.8853	-1.46001	4.57944	4.24935	-8.94862	-4.78848	-6.45468	15.7615	22.733				-5.86626	-1.90045	0.259778	1.79882	5.27043	5.65033	0.221277	1.87605	-4.20547	2.66292
										-6.87299	30.6514	21.8638	15.715	-22.6001	-36.4708	-14.9612	-29.7387	-24.6629	-11.803				7.91921	0.189144	0.856292	-2.32324	2.72555	-6.71629	0.785284	-2.37692	-10.1427	-2.27466
										5.47624	-18.4746	-0.446907	21.3091	-28.1335	6.56715	-24.0944	-10.2254	22.3093	12.8124				-6.22766	-1.20447	2.87061	1.38251	9.8136	-1.54111	2.83913	1.33172	-4.22382	4.93274
										-12.6604	22.7514	23.1219	-5.27797	36.178	-22.5428	6.80472	-29.2878	-40.1051	-1.16427				8.67783	-1.3122	-2.83348	-0.457701	-3.00044	2.16393	-3.14199	-0.00461159	-8.85713	-5.91829
										20.5428	14.3929	-16.8164	-14.195	53.6728	7.40225	10.9812	13.2324	-10.2464	-32.4099				-6.48522	-10.7714	-1.15312	5.03646	-3.87913	11.215	-1.13148	5.21122	3.95609	-0.559118
										-15.6187	-4.07307	-16.3686	2.90282	0.608927	-1.1511	-3.97601	8.86982	38.5918	-17.3279				-1.92802	8.30667	1.00639	3.55789	7.59911	6.69276	1.05051	3.64488	8.95176	-4.45175
										-2.14627	-22.0775	-0.368088	46.2982	5.11248	40.9042	-43.1159	8.55456	18.5604	-4.32343				-3.23185	-0.74996	7.0492	-0.554443	7.63495	-16.6772	6.92374	-0.691143	-0.809074	6.96202
										26.5542	15.9873	-17.2676	27.9427	-54.4874	-7.96122	-24.5788	15.4103	8.73539	-21.5434				-5.83306	-10.319	4.97346	2.60051	8.25778	-5.128	4.77513	2.77028	5.48077	3.8074
										24.7636	6.34466	-19.9893	-13.9383	52.6425	11.9993	11.1116	16.702	-11.4823	-33.8493				-3.40173	-11.6007	-1.6925	5.61129	-4.61556	10.1135	-1.52746	5.83252	4.28687	-1.24344
										-21.0964	1.99898	-13.1038	16.1872	-29.0199	3.53702	-18.8048	6.49397	34.9225	-7.81133				-0.0573517	10.1534	3.35734	2.10894	10.257	-1.4236	3.19215	2.27116	10.7214	-2.97014
										-4.51679	25.128	2.76659	45.2325	1.32685	37.0193	-44.0838	5.69809	-13.3164	-13.0699				8.49276	-1.33371	6.20938	-1.09944	7.1133	-15.267	6.07371	-1.10105	-10.0627	0.45523
										-6.31008	22.3911	17.8861	17.1398	-26.2663	-36.0557	-16.7297	-25.7387	-24.7498	-14.513				10.446	0.166993	1.41793	-2.12607	3.68097	-7.34814	1.33688	-1.81503	-10.7687	-2.11923
										3.54847	-24.7112	3.97473	11.1751	-6.27934	-9.22211	-11.6688	-11.7689	1.37246	8.14896				-2.84691	0.0436182	0.576921	0.666481	7.16832	4.05898	0.615626	0.892389	0.478026	2.79469
										20.5322	9.43538	-23.1726	5.81479	44.4633	-9.29203	-6.19189	16.645	-2.46897	-29.1147				-5.02596	-10.6972	1.49215	4.55867	3.23533	2.75923	1.36943	4.64799	5.42368	0.789291
										25.0874	8.41781	-21.9179	19.5897	-32.2702	-2.4934	-17.8907	17.8147	4.91486	-24.1884				-4.87314	-12.4987	3.99859	3.24497	8.4126	-2.9679	3.85481	3.28096	5.74699	3.00441
										-18.8419	-4.90555	1.4541	31.7359	-16.026	18.6865	-27.6618	6.49253	31.1263	-4.6415				-0.932685	7.6554	4.91331	1.02575	8.48869	-8.70149	4.84845	1.07782	10.7773	-1.6727
										30.4755	8.86498	-23.6368	-11.4017	54.7067	4.90236	7.76612	19.7307	-7.82745	-36.0663				-4.59622	-10.1642	-0.896794	5.46864	-3.58805	11.9899	-0.935852	4.79275	4.64431	-0.676693
										29.4832	10.5614	12.2432	-41.9345	4.18437	-48.7064	42.1618	9.7455	-21.4829	17.5573				-5.01304	-12.6312	-7.87118	5.02884	-12.4618	-9.11071	-7.79806	5.5487	0.393901	-3.96352
										-14.6985	-2.77478	-15.8041	15.1562	-27.3875	3.38599	-16.5584	8.75406	38.6876	-10.001				-2.40507	8.43221	3.20404	2.20499	10.1695	-0.87822	3.05181	2.16755	10.2567	-3.42964
										20.1128	15.4376	-20.403	-6.07411	53.2955	-3.24595	3.48804	14.6186	-7.21422	-31.3503				-6.36389	-11.7332	-0.0470621	5.47609	-2.52989	14.0583	0.00372301	5.62472	4.3792	0.0997166
										-1.71934	-27.0251	-7.26118	28.2615	-44.9617	-7.57469	-27.7885	-0.210726	9.49309	-3.38758				-2.40192	0.651019	3.37611	-0.565309	10.3044	-6.90795	3.25863	-0.42625	0.735086	5.33356
										5.77185	-21.7693	-2.14233	26.2117	-46.4231	-7.08505	-28.329	-4.03004	20.6905	8.75957				-4.47508	-0.105217	3.82022	0.381261	10.2372	-6.66006	3.85658	0.488278	-3.18602	5.78891
										12.3203	-16.6153	14.3705	-33.9301	12.1326	-41.3027	39.5407	2.99226	-14.6256	25.765				-6.70253	-0.569328	-7.04862	4.44103	-10.633	-6.38816	-7.23284	4.79093	-1.88058	-2.85636
										12.6962	-22.8651	2.61175	-3.32874	25.7301	1.90709	4.17962	-9.32403	9.23619	24.313				-6.32707	0.759236	-1.02149	2.23456	0.859883	8.26972	-1.01234	2.4059	-3.51972	1.52081
										-14.526	-6.55159	-13.4559	-8.9825	21.1256	11.8066	7.35543	8.44725	33.2146	-22.9807				-2.15903	7.94783	-1.25682	3.9318	-0.645704	10.0074	-0.818576	3.98831	7.37214	-5.09481
										14.3045	-23.7259	-0.699005	-9.27901	31.6289	5.43692	9.77628	-5.4017	9.38632	24.8052				-6.81401	-0.206737	-1.46161	3.02805	-0.727182	8.28237	-1.10359	2.96319	-3.41689	1.52595
										-3.79076	-24.9754	6.44259	-5.01082	28.4098	3.64015	6.7039	-12.7957	2.45506	14.4774				-2.25258	0.225212	-1.47946	1.73585	0.116005	8.03246	-1.48132	1.57556	-0.392643	1.37358
										6.33075	-16.441	8.32831	-23.2024	-21.4729	36.7915	25.8321	-1.54383	-1.36985	29.3074				-5.62934	-2.01253	-4.87304	2.94226	-10.538	1.70072	-4.68179	3.5998	-2.5145	-1.24539
										28.9016	6.19152	-20.4008	-2.10602	50.0251	-5.6284	-1.1081	14.9959	-3.03161	-29.8055				-3.98008	-11.6758	0.5027	4.4458	-1.57048	14.3397	0.573742	4.62871	5.47688	0.594798
										14.6576	-21.3572	-4.39528	11.7254	-6.30888	-7.42139	-10.7427	-4.6435	20.1006	19.3455				-6.37283	0.768113	1.4736	1.97583	7.51163	4.28238	1.36109	1.85135	-4.43047	4.07122
										26.1643	13.0836	-24.1984	-4.54371	52.4874	-4.24931	1.67272	19.1878	-4.75201	-32.816				-5.28907	-11.1386	0.38252	5.3416	-2.24665	14.4186	0.434223	5.35275	5.41934	-0.0517867
										23.3441	15.6162	-18.7094	26.8841	-36.6306	-3.28649	-23.6828	16.8876	5.95563	-20.8538				-5.97359	-11.9962	4.71637	2.23375	8.31812	-4.77206	4.41583	2.54426	5.46468	3.89594
										14.3723	-20.1733	-7.34883	35.7359	-12.301	20.4325	-34.204	-0.310208	19.7871	5.13414				-6.03355	0.960256	4.74506	0.027981	8.16808	-9.91875	4.81758	-0.0147498	-2.57744	6.25336
										-4.14307	-30.1544	12.7323	-37.8545	6.7284	-46.1353	40.3181	6.04462	-16.7801	21.5853				-1.5782	1.54819	-7.58296	4.39325	-12.0654	-8.00323	-7.48511	5.04457	-0.510055	-3.0926
										22.2123	7.80779	-23.0887	12.5934	-23.9353	-11.4974	-12.0193	17.159	2.94192	-27.3956				-4.88035	-12.6016	3.04897	4.09635	6.25881	-0.0619638	3.09084	4.14425	5.85877	2.28262
										20.6908	15.5726	-20.7236	9.84045	-20.5722	-16.1131	-10.3052	14.1181	2.53196	-30.8787				-6.57979	-11.1141	2.50116	4.07251	4.82951	0.635556	2.58323	3.93417	5.86659	1.45668
										-6.34465	23.6148	20.4146	2.25659	24.4728	-26.8166	-0.943011	-28.0836	-35.7981	-6.59387				9.83973	-1.37863	-1.37451	-0.891256	-1.03862	-1.06055	-1.88218	-1.03636	-10.1306	-4.96384
										5.70189	-20.1623	-4.78492	17.0985	-19.6442	2.39083	-23.2244	-7.3456	18.4818	16.4068				-5.35717	-0.725037	2.44621	1.39308	9.22077	0.487728	2.3674	1.42741	-3.91481	4.06736
										-7.56921	25.2405	19.4615	-0.63046	27.9421	-24.6229	2.24857	-28.7997	-38.157	-5.92135				10.2138	-1.26822	-2.19914	-0.889117	-1.469	-0.0695144	-2.41931	-0.918997	-9.76463	-5.61481
										-16.671	-2.82482	-11.0982	0.732324	8.77413	-1.05378	-2.31201	5.03697	36.3804	-18.6301				-1.72398	8.9474	0.678771	3.65576	5.52602	7.94441	0.767025	3.39763	8.95786	-5.05289
										10.2653	-10.9159	-7.15592	-0.193039	0.969944	-8.86663	-0.415271	-0.356097	16.6255	24.25				-6.39494	-1.75041	0.383656	2.30353	6.16175	5.10564	0.525855	2.36839	-4.40326	2.85864
										22.4937	9.06172	-23.697	-15.4157	52.8633	10.5043	11.5387	20.4715	-10.5887	-35.3803				-4.36496	-11.2643	-1.2847	5.42544	-4.2691	10.4468	-1.19757	5.07831	4.13568	-0.606228
										4.03308	-13.4418	-3.72373	35.9896	-5.23873	26.6401	-35.6772	4.26615	19.176	2.88913				-4.77855	-1.99326	5.48167	0.16433	6.88643	-11.9572	5.35087	-0.141615	-2.1908	6.58155
										8.30196	-12.7428	-20.7099	12.6771	-23.6169	-7.61824	-12.601	14.0649	22.0544	16.3427				-5.3767	-2.11812	2.78309	3.15963	9.04266	1.10272	2.63125	3.1549	-4.01776	4.19146
										10.793	-19.4233	19.7236	-42.399	-3.31612	-56.9448	48.0545	6.88952	-23.6486	22.7429				-5.21943	0.711462	-9.15977	4.56896	-14.0334	-12.3123	-9.06549	4.95927	-1.12587	-4.44002
										-6.43663	-27.3981	3.9746	-18.5765	24.1399	36.0848	21.6161	-4.04785	-5.81082	19.8011				-1.10264	0.60625	-3.63563	2.71499	-7.88144	7.24628	-3.6357	3.2526	-0.531076	-0.681058
										-13.5093	-2.60068	6.11618	-31.4665	3.47608	12.3784	31.2063	3.65274	-15.3641	7.03819				-2.3723	9.20512	-5.48201	4.15665	-11.8911	-1.30669	-5.54635	4.37883	3.43603	-5.24112
										23.7552	8.01661	-12.0166	37.6727	0.608136	31.3157	-34.0841	12.6249	11.578	-14.7731				-4.38094	-11.8441	6.26344	0.555142	6.57614	-13.7878	6.19202	0.644957	4.11919	5.43435
										-7.05003	30.4811	22.4145	6.84367	-11.3197	-34.8232	-5.18786	-26.9929	-31.7492	-9.37561				8.01578	0.338093	-0.887921	-1.71994	0.256745	-4.07216	-0.866316	-1.5885	-9.99948	-3.83197
										-5.22322	-27.3713	7.24193	-4.71596	25.4878	0.365851	6.62322	-13.6227	2.82732	14.0771				-1.06161	0.89076	-1.16583	1.61231	1.26937	8.0188	-1.23078	1.60364	-0.158122	1.47529
										-23.2106	-3.4288	-8.2852	-14.1656	22.2747	20.4861	12.8834	3.38623	28.1016	-25.1927				0.167417	8.45734	-2.1862	3.87146	-5.85988	11.211	-2.0799	3.73946	6.57487	-5.48575
										-8.2457	-22.2986	-0.809359	13.2257	-20.7739	2.11081	-14.0937	-8.14316	3.87467	2.72585				-1.42701	-0.674183	1.78153	0.625759	8.91703	0.463978	1.69647	0.683303	1.16607	3.61956
										2.87652	-19.8619	14.7956	-38.2875	5.26136	-48.1154	42.1528	5.22562	-17.6501	25.1239				-3.87018	-0.840907	-7.80347	4.80918	-12.2719	-8.7398	-7.61551	5.29497	-1.36107	-3.3809
										0.848096	-22.9351	-9.30651	23.3835	-39.5771	6.56661	-21.3806	-4.31734	4.53029	-2.2816				-3.34898	0.846468	2.62166	0.182791	11.0959	-3.23451	2.39135	-0.174364	1.10557	4.44086
										6.44188	-18.6631	-0.792598	26.3741	-43.9451	-15.2124	-30.6447	-4.87136	21.0242	7.61971				-6.40459	-1.51775	4.34913	0.264623	8.92074	-8.81682	4.24562	0.314393	-3.17976	6.13902
										22.073	7.86914	-25.4784	1.29747	43.6508	-9.79079	-2.63891	17.5778	-0.953572	-28.0445				-4.82228	-12.2478	1.41275	4.94322	3.41705	2.48441	1.49122	4.96381	5.00181	1.11859
										-1.36851	-22.5105	0.199647	-7.41852	35.9915	16.7191	8.07738	-6.37503	0.309657	18.0935				-3.17298	-0.571729	-2.23668	2.06881	-3.0326	8.14737	-2.11165	2.13534	-0.59938	0.475079
										-1.8938	-21.9601	2.64294	-4.84839	29.6	5.20402	5.90589	-9.07439	1.44711	16.1848				-3.21093	-1.00436	-1.49901	1.6674	-0.403011	8.05235	-1.44077	1.96162	-0.276286	1.00773
										9.56087	-19.4615	-2.59949	-18.328	29.948	29.9071	17.267	-4.46752	5.10645	27.8008				-6.10528	-0.788373	-3.01432	2.90308	-6.72149	7.88305	-3.17704	3.31606	-3.01806	0.0797997
										22.8108	11.0883	-20.9216	-9.07351	54.1897	0.00260053	6.08729	16.768	-8.45705	-33.6062				-5.41394	-12.1443	-0.52021	5.4784	-3.01064	13.3804	-0.447665	5.44005	4.86428	-0.245304
										23.213	4.11071	22.3047	-43.15	-6.14146	-58.9429	50.518	6.31561	-25.9438	22.3847				-3.29418	-10.9811	-9.62005	4.10593	-13.9132	-13.4814	-9.67055	4.80919	-1.1267	-4.95426
										25.4141	2.3119	-19.5969	24.4588	-35.8865	-2.93744	-21.6831	17.1221	6.4696	-22.3897				-4.7807	-10.0104	4.47705	2.88957	8.39778	-4.2779	4.39603	2.83236	5.4319	3.76157
										-7.16894	-18.6207	4.43816	-4.66299	22.9266	-1.37061	5.82212	-10.8974	-1.33266	13.6836				-2.38796	-1.24758	-0.948805	1.47913	1.89252	8.0147	-1.13138	1.60866	-0.35298	1.44905
										27.7891	9.78824	-15.292	29.4113	-54.4367	-11.2274	-26.5008	14.0587	8.01951	-19.2823				-3.99272	-12.2912	5.20948	1.9327	8.05114	-6.28666	4.7202	2.2231	5.15228	4.21912
										-7.99813	-26.1668	5.32225	-11.1007	33.0484	28.4822	14.2516	-7.70785	-3.39238	16.8358				-0.885741	-0.184933	-2.86787	2.1289	-5.9235	7.3327	-3.06324	2.29	0.182182	-0.163176
										-7.06449	20.5198	14.2005	-23.7428	-26.4536	31.4605	33.5494	-5.6946	-34.6358	10.7343				10.7281	-1.20258	-5.52355	2.6157	-10.2146	0.66263	-5.36898	2.73137	-5.96461	-5.75999
										8.93589	-17.3177	-5.85863	33.8052	-9.80882	23.2832	-32.6603	1.34662	19.1223	4.2876				-4.40212	-0.706037	4.94933	-0.396023	7.8387	-10.9085	4.60842	-0.200488	-2.32591	6.6387
										-9.66265	28.0847	22.2574	0.150862	26.4877	-25.348	1.30645	-26.8002	-37.218	-6.45456				8.79009	0.839114	-2.10522	-1.07132	-1.39018	-0.366983	-2.06813	-0.867034	-10.179	-4.93551
										26.4049	7.58597	-26.7581	9.32689	-25.007	-9.59562	-14.0313	19.035	5.98459	-26.5317				-4.11503	-12.4022	3.19702	4.04861	6.7705	-0.47774	3.11535	4.10849	5.23505	2.71232
										-11.4854	24.0316	19.1036	7.61707	-13.3813	-36.6529	-7.80042	-29.348	-32.9361	-10.745				10.0471	-1.1846	-0.548397	-1.84734	0.804454	-4.80668	-0.962635	-1.86049	-10.448	-3.99485
										16.6165	13.8346	-20.0052	-4.1502	48.1934	-7.99751	1.64534	13.7741	-1.22615	-30.3414				-5.92788	-10.2046	0.356002	4.94904	2.45763	3.65229	0.67043	5.1813	5.22583	1.02413
										19.0461	12.667	-20.3451	-6.24893	52.9733	-3.95242	3.64301	14.4144	-5.67182	-30.9123				-6.04275	-10.2821	-0.0116596	5.46898	-2.44132	14.1695	0.0636012	5.52176	5.25837	0.132952
										-7.16951	-23.0889	4.98474	-3.81349	23.0947	-1.51817	5.12432	-11.7968	2.94845	12.7539				-1.44424	-0.95437	-0.931651	1.52364	1.77499	8.09616	-0.804516	1.48754	0.0683635	1.57362
										25.9791	8.82157	3.28796	-39.2313	5.0953	9.47732	33.2674	12.0264	-19.6763	12.5995				-4.2143	-12.595	-5.87067	5.16471	-11.6338	-2.37476	-5.78088	5.43691	1.88975	-3.12115
										7.06004	-25.1203	0.803208	-13.1947	33.7419	27.0955	16.1956	-11.0509	6.35231	27.8219				-6.55888	-0.454503	-2.7745	2.24686	-5.5097	7.41497	-2.87028	2.51194	-3.53627	0.273593
										-10.121	27.6978	16.3294	-24.5262	-26.3002	29.9793	35.5986	-5.26052	-35.317	11.8987				9.0262	0.739217	-5.98049	2.34979	-10.424	0.320357	-5.88525	2.81774	-5.70787	-5.85029
										-4.83364	-22.504	7.23717	-15.5192	32.3419	29.3531	18.2182	-7.03294	-5.20952	18.5794				-2.26561	-0.576035	-3.31478	2.44089	-6.26705	7.4133	-3.18328	2.49187	-0.131531	-0.364989
										5.43866	-21.2927	3.78293	-19.5644	21.8265	37.1906	21.6014	-4.80044	0.196105	28.3724				-4.23664	-0.413821	-3.77769	2.6381	-8.27485	6.4562	-3.70576	3.40412	-2.35052	-0.694652
										-15.6638	-6.24707	2.48191	29.1096	-47.9588	-8.51043	-27.123	5.49403	31.2321	-5.87191				-1.93795	7.867	4.01996	1.1224	9.56702	-6.87559	3.97378	1.16932	10.7649	-2.26084
										3.951	-21.7658	-9.8187	19.7146	-28.9311	5.81001	-19.0777	0.700866	17.4087	12.8061				-6.61525	-1.51015	2.98585	1.31035	9.39436	-1.95778	3.15541	1.44886	-3.55669	4.85611
										28.5116	7.99559	-24.5628	9.3083	-19.4262	-17.045	-9.12769	17.8052	5.26089	-28.9252				-4.21417	-12.4237	2.56907	4.19502	4.49345	0.912198	2.1762	4.50498	5.97782	2.02968
										7.28356	-23.0242	-6.29095	34.9283	-10.7942	22.1952	-33.702	1.30894	19.6819	4.04617				-4.64375	0.196503	4.82486	-0.0311129	8.05525	-10.4485	4.6447	-0.352179	-2.34137	6.30882
										-9.01084	26.2939	18.2413	15.1812	-25.0452	-36.3294	-13.3484	-30.6859	-24.3154	-12.6137				8.84505	-0.585437	0.924304	-2.27867	3.37745	-7.12265	0.758014	-2.0758	-10.1527	-2.06338
										-5.82732	22.9015	19.7917	2.40767	24.952	-26.4062	-1.07567	-28.7481	-36.2447	-6.26768				10.7879	-0.401731	-1.59946	-1.36034	-1.08677	-0.917291	-1.97056	-1.057	-9.89202	-5.26665
										24.4876	11.5084	-23.6922	8.1926	-17.5766	-18.8248	-8.14867	17.3093	0.870027	-29.4907				-4.99512	-12.2156	2.04284	4.43625	3.87101	1.68819	2.12867	4.66938	5.63426	1.44126
										-0.709794	29.7907	23.2075	9.91812	-12.8511	-36.62	-7.00778	-25.4156	-30.1919	-8.96983				8.67868	-1.49559	-0.441476	-2.16174	0.637624	-4.61864	-0.320183	-1.27501	-9.92817	-3.4476
										-3.23033	32.078	17.1186	-12.1603	47.8623	-24.4966	13.3001	-22.6788	-39.0722	3.82827				7.78712	-0.343741	-4.13296	0.616511	-6.09164	2.49165	-4.07622	1.13646	-7.38526	-5.58759
										-2.8503	-26.0859	-8.05482	22.7956	-37.8214	7.32957	-20.5716	-5.26029	4.32289	-3.92959				-1.46531	0.432635	2.40904	-0.397574	10.9973	-2.71985	2.25716	0.0109868	0.997383	4.69934
										-10.2325	25.6493	17.5183	19.6071	-28.7337	-35.1652	-18.9198	-25.5774	-22.1567	-14.2203				9.92248	0.160592	1.80696	-1.83648	4.49751	-7.79295	1.61536	-1.96542	-10.7119	-1.54961
										-25.6444	-0.778298	1.39099	34.2056	-50.0233	-13.8515	-28.9197	7.23706	30.6308	-3.21865				0.362138	9.30058	4.65941	1.34324	8.62743	-7.4335	4.50484	1.18642	10.8229	-1.74097
										-6.69002	-23.9377	4.57071	-15.5543	31.5094	29.9685	16.6969	-6.14281	-3.69919	20.6598				-1.60133	-0.94342	-3.07133	2.35097	-6.44948	7.50862	-3.15051	2.60921	-0.239847	-0.294559
										-7.55528	19.0104	18.1252	8.25526	-13.862	-36.8447	-8.14964	-28.956	-32.6889	-11.1713				10.6951	-0.614336	-0.141361	-1.60831	0.855653	-4.87309	-0.619675	-1.54205	-10.5827	-3.98217
										3.34971	-22.2617	-3.19722	-7.27717	31.0009	7.17157	7.47059	-3.13278	0.26239	15.0998				-3.57839	1.04929	-1.64631	2.74648	-1.00651	8.24955	-1.53554	2.81863	0.363679	0.837057
										-19.0283	-2.72138	-7.63427	-16.9067	24.9002	26.2007	14.9862	4.09124	26.5737	-26.0452				-1.62033	9.27392	-2.54969	3.92053	-7.16473	9.82393	-2.47587	4.225	5.99881	-5.34497
										-7.78384	29.5998	19.6591	-8.38926	41.8979	-23.2288	10.0646	-25.8988	-38.8986	1.15682				8.46101	0.481184	-3.52412	0.101278	-4.47499	3.13596	-3.6428	0.632622	-8.13446	-6.02644
										22.4381	13.6924	-23.2073	3.57358	43.719	-9.69479	-4.5547	17.5273	-1.01203	-31.2855				-5.99203	-10.332	1.49219	4.85651	3.49493	2.49951	1.48837	4.88356	5.09883	1.12667
										22.7962	10.4841	11.1591	-40.8349	7.59749	-45.1331	40.4914	9.43096	-20.889	16.5133				-4.81888	-12.2153	-7.47654	5.09767	-11.9456	-7.55476	-7.33866	5.54545	0.665238	-3.6804
										-7.60346	-22.7075	14.0128	-40.6571	6.04482	-47.0266	42.851	7.75259	-18.4311	21.2054				-1.23867	-0.945143	-7.57568	4.63983	-12.2397	-8.35282	-7.91291	5.32425	-0.437065	-3.66853
										-24.5651	3.96964	-0.0449939	36.4788	-11.6434	22.852	-32.9516	7.3499	27.8476	-4.91153				-1.20415	9.28322	5.13211	0.488471	7.77622	-10.4015	5.22209	0.24573	10.4557	-1.01713
										-14.0366	-6.6787	-13.7256	3.31714	1.82938	-1.28541	-4.46069	6.08218	36.0619	-18.1113				-2.20902	7.93502	0.744121	3.41514	7.20543	6.97135	0.953557	3.66341	8.74848	-4.58968
										-18.629	-8.41896	21.0474	-44.3747	-6.15889	-59.3723	50.23	7.99318	-25.3241	21.9284				-1.19187	7.64007	-9.58346	4.22724	-13.8911	-13.5147	-9.56941	4.88227	-0.9701	-5.05913
										13.2351	-24.7493	-0.0392502	-19.6993	21.7696	37.2554	22.6314	-9.24228	2.94224	30.7687				-6.88795	-0.0557631	-3.62961	3.09182	-8.14881	6.38655	-3.46981	3.28639	-3.27609	-0.514182
										9.50721	-18.5045	-4.38701	21.6201	-37.6395	6.4371	-22.4205	-5.40962	18.2641	11.2446				-4.77144	0.000995331	2.27024	-0.178922	10.9024	-2.83902	2.90887	0.343636	-3.94065	5.23688
										23.6969	13.339	-23.0113	4.33529	44.5685	-9.35886	-4.9366	16.9506	-0.268775	-31.2393				-5.8337	-12.2497	1.3278	4.83708	3.25458	2.72087	1.5899	4.88458	5.38899	0.947485
										24.254	5.04411	-23.5673	-10.1191	53.0407	-3.38152	6.50388	19.3391	-3.50024	-32.462				-3.43577	-11.1194	0.0460581	5.4879	-2.3294	14.2681	-0.297675	5.63627	5.17112	0.1812
										26.4397	13.4738	-22.5614	12.8051	-24.0283	-11.4624	-12.2682	16.5254	3.56329	-27.6006				-5.27243	-12.4169	2.90435	3.99379	6.27706	-0.0451002	2.97022	4.05617	5.96556	2.50451
										14.9539	-20.5178	-1.14603	-6.86452	34.0717	13.4212	7.48452	-5.10512	9.93525	26.7554				-5.81779	1.0309	-1.43628	2.6128	-2.2824	8.46265	-1.41954	2.66777	-3.6881	1.3792
										-2.23587	-20.3664	-1.07799	12.1448	-17.33	-1.56366	-12.6742	-7.45282	3.74327	3.80712				-2.50012	-0.604496	1.52593	0.710428	8.559	1.57458	1.31394	0.843661	0.876234	3.29416
										5.88986	-14.2273	-3.17974	5.43731	3.31412	-9.23267	-5.66968	-4.67395	14.9605	20.4681				-4.72836	-2.12668	0.527388	1.82823	5.46118	5.51889	0.292483	2.03994	-3.89668	2.94956
										-8.53506	21.9884	17.165	-8.36236	40.9591	-23.1171	9.42076	-23.1233	-37.7409	3.16366				10.072	-1.40435	-2.98469	0.519189	-4.16012	2.95175	-3.18939	0.650498	-7.88678	-6.27035
										-18.933	-1.28137	-12.0448	8.80217	-11.7519	3.48778	-10.5544	4.50141	37.0532	-11.0814				-1.07051	9.49778	2.22605	2.38966	10.149	2.31034	2.13433	2.57047	10.4318	-4.04774
										3.1869	-13.8166	-2.45935	-4.80605	24.2186	1.13655	4.65608	-4.06913	11.026	25.3645				-4.09812	-1.40031	-0.898324	2.77026	1.35914	8.18442	-0.865943	2.85798	-3.74959	1.9036
										6.35797	-14.3887	-2.81599	4.10931	11.6962	-6.47728	-4.22602	-5.001	14.0437	22.7763				-4.58045	-1.64972	0.27768	2.61528	4.76652	6.57419	0.106141	2.63149	-4.37229	2.48664
										-4.1671	-20.7861	9.83605	-32.1065	13.68	-38.3484	35.2773	2.17584	-13.9349	22.2193				-2.6337	-1.19234	-7.05945	3.99935	-10.2899	-5.89816	-7.06782	4.5736	-0.654659	-2.91349
										-2.06503	-29.0085	4.07837	9.57318	-13.0675	-6.35058	-9.81255	-11.9092	-0.0763643	2.42493				-1.70618	1.54066	0.801148	0.551236	7.81436	2.79218	0.947375	0.815619	0.270218	3.29238
										16.9982	14.4289	-21.5477	21.9893	-33.3262	-2.31265	-20.039	16.944	5.35991	-23.942				-6.09392	-10.6489	4.31277	3.105	8.56128	-3.38125	4.29813	3.02963	5.54456	3.45407
										-21.0626	-1.43245	-11.4179	-17.1373	25.3048	27.7573	13.9359	7.69383	27.5721	-28.9879				0.338268	9.77533	-2.6496	4.21507	-7.50068	9.35542	-2.47222	4.61958	6.39261	-5.26865
										-8.44244	22.3199	19.4343	-2.02687	31.016	-23.3922	2.94578	-27.4814	-37.5907	-4.07318				10.4328	-1.3003	-2.42591	-0.875604	-2.18938	0.917903	-2.73315	-0.598521	-9.45646	-5.68602
										20.4895	10.6359	-25.0854	1.31963	44.6063	-9.51022	-2.51668	17.1856	-2.39911	-29.7947				-5.3057	-12.299	1.25571	5.11934	3.28559	2.68954	1.12462	5.23865	5.47188	0.883331
										-16.0939	0.0226329	-8.40307	-17.0105	25.5531	29.5917	15.175	5.12471	26.7106	-27.2254				-1.88087	10.0189	-2.71376	3.78976	-7.69623	8.84878	-2.53323	4.07314	6.07428	-5.79524
										-20.743	-4.87426	-5.27127	-20.676	-15.1875	49.4129	18.721	2.8872	-11.8137	2.7614				-0.754754	7.78068	-3.65953	3.96907	-8.91145	5.16929	-3.56707	4.04616	5.11141	-5.52107
										-8.0585	30.9122	22.0954	16.403	-22.0114	-36.9385	-15.4583	-30.2437	-24.2547	-11.6752				8.58471	0.826607	1.02993	-2.56639	2.68505	-6.76777	0.986412	-2.2861	-10.08	-1.9135
										23.1595	3.91108	-10.2113	-26.0958	-12.4033	45.1237	21.5987	12.7265	-17.328	-31.0249				-3.45171	-11.0076	-3.89349	4.91922	-9.17365	4.94048	-3.65032	4.92864	3.2613	-1.97198
										17.177	14.0954	-15.9715	-17.4371	53.4145	7.55661	13.5039	13.1773	-10.1862	-31.7975				-6.21204	-10.5772	-1.31177	4.92077	-3.95406	11.2194	-1.21431	4.93507	4.48987	-0.736513
										0.141338	-26.806	15.8209	-41.4218	1.89642	-52.2824	44.5511	7.62319	-19.9837	21.665				-3.25613	1.04899	-8.3088	4.8586	-12.9073	-10.3362	-8.26937	5.43642	-0.493402	-3.83515
										-20.8067	-0.970979	-12.8602	17.0023	-36.0461	2.22323	-19.8078	6.63002	34.2756	-7.23278				-0.268615	9.74522	3.81337	1.91221	10.0739	-3.36053	3.65899	1.88078	10.6436	-2.93207
										-26.882	-2.10793	0.529321	-27.6015	-22.8033	37.8795	25.6531	4.15628	-12.2609	3.94417				-0.787341	9.24188	-4.65293	3.75855	-10.4145	1.95827	-4.75631	3.87693	4.37869	-5.7998
										-8.74161	19.8883	16.178	-9.24299	45.9885	-25.4225	10.1294	-21.9613	-40.5506	4.07873				10.6673	-1.15302	-3.35101	0.662629	-5.82655	2.81828	-3.54992	0.955132	-7.64397	-6.05053
										-7.42758	26.0696	18.7284	13.5949	-21.6415	-36.8737	-13.0734	-26.7077	-27.3865	-12.8365				9.42096	-0.320409	0.765032	-1.96603	2.42106	-6.4395	0.647276	-1.80229	-10.2071	-2.524
										-7.74168	-26.8688	2.20235	7.58898	1.84244	-10.8805	-7.57641	-10.1229	1.79495	7.96839				-1.23302	-0.0654822	0.370821	0.734147	5.73328	5.08221	0.331735	1.21971	0.614367	2.31305
										-0.875073	29.5895	1.6395	45.2221	4.04165	40.0593	-43.3883	6.58	-12.8858	-13.0945				9.12357	-1.55467	6.59818	-0.895234	7.42914	-16.2712	6.45775	-0.983537	-9.9039	0.608259
										25.2702	9.50305	-19.5137	-9.91623	54.3611	4.87076	7.33828	16.3236	-8.69324	-33.064				-4.61651	-12.5824	-0.672034	5.55357	-3.63252	11.9594	-0.699109	5.74821	4.18922	-0.286343
										10.6937	-11.7537	-1.80752	43.6073	3.48977	37.3681	-40.5271	8.26252	19.5506	-1.36134				-5.79964	-1.1155	6.53657	-0.369582	6.89508	-15.604	6.16052	-0.466492	-1.26581	6.87919
										-5.95582	-25.8352	9.57101	-30.2655	11.756	-27.9356	33.0027	1.6852	-12.5026	21.9014				-2.28212	-0.405469	-6.00333	3.81066	-11.3118	-3.10571	-5.89738	4.15685	-0.52893	-2.33244
										5.55912	-18.9624	-0.870654	44.8329	4.72749	40.1713	-41.706	8.18564	19.3939	-1.50212				-6.35175	-1.26144	6.97194	-0.530217	7.29123	-16.4467	6.65594	-0.548115	-1.25888	6.9739
										-3.06832	-19.3251	-1.35619	12.8926	-14.234	-3.83025	-13.4483	-7.95419	3.7773	5.21941				-3.07356	-0.120741	1.4313	0.955023	8.39133	2.29242	1.42882	1.1799	0.805744	2.70479
										-7.41399	33.1557	17.9575	-33.3485	6.84923	-40.9519	42.1946	-0.814526	-30.986	16.2487				7.82946	-0.149163	-7.49357	3.48858	-11.7895	-6.42606	-7.44727	3.91337	-4.16355	-5.36637
										24.5518	15.005	-19.5724	28.7083	-16.4349	21.8801	-25.4043	18.7863	9.15539	-19.6482				-6.52755	-11.5552	5.40386	1.9278	7.84339	-8.80379	5.37186	1.94715	4.97494	4.72107
										-24.0347	-3.51616	-14.915	7.75945	-5.49681	-0.0604501	-8.90552	7.483	34.3971	-13.1431				0.300551	8.41653	1.96296	3.22457	9.14584	4.56893	1.98361	3.18751	9.85477	-4.31255
										25.7901	4.19731	-20.9115	-12.5928	53.384	9.16192	9.33309	17.162	-9.93226	-35.791				-3.26125	-11.5231	-1.35863	5.5167	-4.09702	10.7975	-1.11243	5.75254	4.54481	-0.966818
										0.0616039	-27.1635	5.04104	-12.0048	35.283	14.11	13.7533	-9.45968	-0.397762	14.3219				-2.88146	1.38499	-2.01815	2.06287	-2.22914	8.10273	-2.14696	2.0297	0.313195	0.755945
										-16.0133	-1.61023	-13.3845	-1.17703	16.17	2.74901	-0.266327	6.94919	35.0262	-20.6295				-1.96785	9.66542	0.0815543	3.85559	2.89175	8.75555	0.0875155	3.84698	8.30565	-5.33031
										-6.88246	25.0991	18.2868	4.60891	-8.58776	-33.8097	-2.83458	-29.9212	-33.7137	-9.60364				9.76677	0.704102	-1.05215	-1.61045	-0.148075	-3.17851	-1.3173	-1.43892	-10.3452	-4.13076
										-6.19858	25.9337	19.3402	16.9478	-25.4805	-35.9156	-16.7165	-26.989	-25.2094	-13.4551				9.44836	-0.0969136	1.34268	-2.44937	3.46517	-7.19242	1.25838	-2.34942	-10.5888	-2.12176
										-9.63854	28.0157	21.0521	6.00448	-10.6754	-34.6003	-3.64067	-26.6365	-33.4026	-9.32604				9.02384	0.751695	-0.973336	-1.71739	0.18208	-3.91719	-1.13769	-1.51451	-10.171	-3.80142
										0.374359	-29.2619	-1.7626	0.296279	19.096	-3.68161	-0.78338	-5.3089	1.5593	10.9846				-3.02154	1.47841	-0.412816	2.03955	2.94691	7.61212	-0.543588	1.81969	-0.247778	1.91607
										1.58369	24.7787	-4.08469	30.4372	-45.8244	-15.0198	-33.7505	-2.32069	-21.2088	-11.3408				7.46953	0.205793	4.13617	-0.860422	9.04923	-8.45536	4.05062	-0.574759	-10.0386	-1.14133
										0.158382	-20.3522	-2.22108	5.30517	2.96817	-9.47495	-5.28226	-5.55367	1.26626	6.8491				-3.57508	-0.662495	0.459331	1.68896	5.65064	5.46439	0.258503	1.71899	0.408931	2.47085
										0.636999	-24.5979	-5.6535	31.0302	-45.3193	-11.9935	-30.6441	1.0197	10.7555	-1.95627				-2.92787	-0.607047	4.0907	-0.355715	9.65619	-8.01664	3.95402	0.297791	0.356744	5.51712
										-20.4346	0.404003	-7.34364	-10.6843	20.4434	9.49823	9.46104	2.08366	33.6036	-23.8857				0.341199	9.93888	-1.42248	3.40648	-0.100452	9.7499	-1.19234	3.75768	7.94809	-5.04317
										-4.05269	-21.8703	-8.41813	15.0446	-20.7442	2.35295	-17.1963	1.37756	1.47508	-0.280152				-2.53729	-1.08504	1.31941	0.421823	9.00937	0.387663	2.02916	0.944871	0.593298	3.58006
										6.03862	-15.3791	-0.0294067	25.503	-46.8393	-8.34498	-28.7724	-5.16614	20.231	8.64136				-5.14964	-1.44794	3.9088	0.514699	9.93997	-6.98914	3.76179	0.436807	-3.49489	5.88595
										-2.62605	-20.556	-6.31784	27.8039	-45.0944	-5.30763	-26.5034	-0.889286	8.40821	-3.06978				-2.6603	-0.869483	3.29363	-0.380659	10.5656	-6.19486	3.20245	-0.206339	0.766385	5.14923
										-11.2225	24.0867	18.5898	16.9512	-27.3315	-35.7899	-16.5709	-26.4094	-24.836	-14.1349				10.174	-0.997891	1.47759	-1.98987	3.98331	-7.56817	1.34002	-1.74126	-10.8363	-2.09706
										15.4397	-20.2304	-1.91637	-6.69096	34.3614	13.2383	7.11305	-4.40762	10.6403	26.6567				-6.22632	0.780032	-1.60492	2.88245	-2.01902	8.39554	-1.45756	2.99429	-4.11167	1.22679
										-7.4578	33.1451	20.0064	19.3739	-31.0561	-34.6807	-19.3112	-28.906	-22.5246	-12.1469				8.13377	0.626822	1.81348	-2.39279	5.21037	-8.10868	1.9087	-1.75853	-9.99252	-1.64455
										-12.9561	0.151186	-8.72273	-20.4024	25.4008	30.2936	17.3142	6.84151	24.9266	-28.5226				-2.59096	9.32703	-2.78316	4.3335	-7.863	8.58882	-2.80637	4.29912	5.73559	-5.70144
										9.19116	-23.416	1.27112	-22.5735	-14.8852	47.024	22.0932	-1.13606	1.52466	30.1816				-5.76535	-0.207893	-3.83833	3.45171	-8.76976	4.50848	-4.17758	2.90023	-3.13934	-0.841042
										-3.00867	-29.6111	-0.62412	47.2968	4.97991	41.5807	-43.9566	9.28012	18.9025	-5.0452				-2.0391	1.39043	7.07675	-0.61642	7.72392	-16.7567	6.95919	-0.773046	-0.649679	7.21255
										-4.60682	31.4416	20.4151	-6.32911	38.515	-23.1581	7.81302	-26.4924	-38.7839	-0.256731				7.82582	-0.683704	-3.31206	-0.21182	-3.58924	2.51894	-3.36835	0.067447	-8.62828	-5.94817
										-4.25476	30.4349	21.6468	-7.11447	38.8016	-23.2312	8.68137	-27.7476	-39.5008	-1.23597				8.52955	-1.37525	-3.19645	-0.232833	-3.66101	2.57284	-3.33772	0.071469	-8.62092	-5.87117
										-5.98651	-25.8382	-2.15012	-24.0358	-21.2848	38.4144	22.6215	2.23521	-9.36244	21.569				-1.07738	0.132998	-4.41287	3.34485	-10.0598	2.11296	-4.7258	3.60288	-0.295641	-1.69786
										19.5154	12.5211	-17.9731	-8.94044	54.0102	6.3125	6.16767	13.5246	-8.9885	-31.0655				-5.94927	-10.3296	-0.733842	5.30517	-3.74937	11.5824	-0.509808	5.66473	3.97963	-0.258843
										-18.9796	-3.80537	0.0546617	40.1178	0.762265	31.2289	-36.6335	8.93699	26.8466	-3.26301				-1.12684	7.93269	5.91928	0.132792	6.41756	-13.6376	6.06118	0.244748	10.8608	-0.730899
										23.8171	12.0239	5.12345	-36.5315	14.574	-32.3119	33.5237	8.729	-21.5696	13.4386				-5.67695	-12.4853	-5.8761	4.99924	-10.4288	-4.18012	-5.87647	5.23901	1.36713	-2.99545
										12.4606	-17.9736	-0.720188	-7.96438	35.2005	14.7976	8.58106	-5.35251	8.78463	28.1875				-5.01414	0.0164045	-1.8167	2.89532	-2.57022	8.1836	-1.84272	2.91448	-3.86065	0.858015
										-14.637	-1.32851	-10.6726	0.431159	15.7012	2.23767	-1.43642	3.58657	36.4974	-18.715				-2.21293	9.48537	-0.110204	3.51494	3.13137	8.67928	0.000376362	3.36485	8.52495	-5.22594
										-12.6484	-1.79137	-13.2543	-11.6015	21.0826	11.7547	9.13714	7.79127	32.0205	-26.8065				-2.53941	9.12031	-0.919797	3.82682	-0.582432	9.97974	-1.12065	4.3275	7.46167	-5.49065
										-3.32263	-25.3631	5.95914	-2.18488	22.4196	-1.86671	3.53946	-12.8134	1.15563	10.6977				-2.0738	0.544102	-0.965662	1.46783	2.10793	7.86082	-1.15651	1.56091	-0.119128	1.66228
										11.5303	-20.9119	-4.8265	9.87277	-6.97386	-6.86589	-9.80981	-3.0341	18.3006	20.0877				-6.65195	0.240727	1.09899	1.92089	7.69277	4.02933	1.15976	2.04813	-4.61556	3.72769
										-4.57916	-31.9642	22.5076	-44.5863	-7.34797	-60.0585	51.4884	7.34113	-26.6779	23.7987				-1.50036	1.29285	-9.88493	4.03736	-13.3261	-14.274	-9.91272	4.8021	-1.21757	-5.32473
										-1.82363	-20.2095	-0.668978	7.36488	-3.94871	-8.69296	-7.54503	-7.49049	3.02091	6.92352				-3.21098	-0.449178	0.910606	1.44244	7.19733	4.60738	0.754702	1.68835	0.301858	2.96234
										8.50551	-15.1301	-1.54824	-16.0163	31.8475	27.5821	15.964	-2.53652	5.49937	30.973				-5.09306	-1.64383	-2.52798	3.44697	-6.04138	7.78463	-2.7389	3.54565	-3.64652	0.00377137
										-13.8275	-0.102942	7.71784	-35.1036	13.2495	-39.3069	35.0938	6.14082	-15.0784	8.94168				-2.36321	9.71498	-6.53337	4.77989	-10.2539	-5.89815	-6.58314	5.2999	2.79298	-5.39227
										-15.2189	-0.306392	-14.3818	-0.567174	13.3496	1.16636	1.24515	6.54725	34.1333	-21.2321				-2.07523	9.18684	-0.0186443	3.61635	3.79918	8.5592	0.0544442	3.82916	8.18311	-5.20516
										-3.15673	25.0666	21.7231	10.6712	-15.5117	-36.332	-10.6348	-27.9314	-28.3143	-10.2838				8.7566	-1.45505	-0.109828	-2.03907	1.09218	-5.1413	-0.145512	-1.90287	-10.0659	-3.18298
										-2.44738	-26.8466	0.107927	0.404342	15.0084	-5.6897	-0.080556	-7.37958	0.455965	9.55594				-2.66494	1.10564	-0.568888	1.87396	4.04458	6.86657	-0.616486	1.96393	-0.0135489	1.97777
										-5.06118	30.0272	14.178	24.3751	-33.5609	-31.8327	-38.8292	-4.20673	-19.5673	-13.7998				8.25571	-1.12237	3.51064	-1.10148	6.17706	-8.23723	3.32367	-1.03099	-10.456	-1.08916
										-13.9688	-1.81787	-0.840534	-28.2974	-19.5062	43.638	25.2682	3.72793	-13.3292	2.8824				-2.30731	9.33669	-4.19079	3.91906	-9.56838	2.99773	-4.38279	4.29151	4.49274	-5.65963
										-5.18894	-23.2412	-0.258202	8.68413	-6.17261	-9.13554	-8.82528	-7.79324	2.59555	6.57128				-1.33254	-0.516974	0.770854	0.820866	7.24196	4.0253	0.909719	1.03369	0.231859	2.99471
										-7.76717	28.6256	19.0339	11.4753	-16.7902	-36.8648	-11.5786	-31.1371	-29.0392	-11.819				9.43756	0.61233	0.139839	-1.84074	1.51497	-5.59175	0.0114392	-1.71836	-10.4382	-3.00535
										-9.21098	20.5704	18.3034	6.56382	-7.90083	-33.1239	-5.75163	-30.3692	-32.6974	-6.93217				10.6206	-1.45118	-0.821064	-1.16984	-0.298235	-2.87879	-0.906693	-1.09817	-10.1262	-4.34916
										-10.9109	24.4889	19.4297	16.2928	-25.5917	-35.7288	-15.672	-27.2351	-25.4251	-13.16				9.65991	-1.24944	1.0534	-2.44607	3.52902	-7.23345	1.08768	-2.40026	-10.6443	-2.24088
										-5.05127	29.6458	15.1673	-26.3332	6.27156	14.3071	36.2183	-4.62541	-34.4594	12.6729				8.50123	-1.02987	-6.07919	2.77293	-11.1449	-1.34131	-5.83279	3.07011	-5.5326	-5.86356
										22.2912	9.45274	3.38856	-36.5306	4.01583	10.8262	32.0245	9.55293	-21.7882	12.7302				-4.36602	-11.1174	-5.54693	4.89275	-11.8031	-1.79578	-5.40751	5.3403	1.7489	-2.88343
										15.42	-20.0702	-3.51797	0.246421	14.6667	-5.35123	-0.669544	-3.57896	13.9183	22.5821				-6.08183	0.940811	-0.0485157	2.14284	4.09049	6.9535	0.0651839	2.00009	-4.01437	2.6549
										-7.28786	20.9369	18.116	9.34909	-12.0224	-35.6169	-8.27807	-27.3707	-31.4534	-12.1214				10.7446	-0.944289	-0.0978058	-1.38683	0.481925	-4.3905	-0.382871	-1.37188	-10.5553	-3.63459
										13.496	-21.443	-1.73219	-10.5866	34.8346	13.8085	10.4945	-6.11387	9.22195	26.3529				-6.27644	0.909017	-1.74601	2.91783	-2.10661	8.19331	-1.60509	3.13026	-3.67411	1.2824
										-7.39942	-20.7477	-6.44687	27.0478	-45.5021	1.07993	-25.7327	-1.10384	7.93795	-2.20763				-1.97953	-1.15497	3.20793	-0.127173	11.1407	-5.11456	3.03419	0.00946658	0.417805	4.61328
										10.5002	-21.3524	-5.2037	14.6618	-22.5127	3.72623	-14.7171	-2.65102	19.8271	15.9687				-6.30311	0.315609	2.19039	1.45115	9.49952	-0.0043875	2.04825	1.54354	-4.28838	4.63481
										-3.47064	-18.4253	-3.34916	37.9937	0.941218	31.8974	-34.7076	5.76471	14.7743	-3.85917				-3.05061	-1.19842	5.92612	0.0384375	6.47133	-13.802	5.79204	-0.0298506	-0.270375	6.0518
										22.8245	11.3439	-10.1679	-23.9356	-12.1998	45.2127	19.7635	11.4528	-16.4496	-31.0035				-5.70384	-12.4306	-3.56972	4.62174	-9.32829	5.12371	-3.51517	4.88792	3.24423	-1.9913
										22.4432	11.797	-8.83144	-25.6614	-11.7989	45.0536	21.6513	10.7894	-16.1655	-29.296				-6.21844	-11.7868	-3.76426	4.94105	-9.15486	5.48274	-3.79993	5.2513	3.10277	-2.36265
										20.1485	10.6431	-24.2175	0.978873	44.8977	-9.3946	-2.6267	18.1512	-1.59858	-29.8895				-5.03232	-10.8722	1.29047	5.05897	3.13923	2.83308	1.3146	5.1393	4.94384	1.27527
										-21.2008	0.88911	-10.2281	4.04161	0.845993	-1.52735	-4.7713	2.59664	33.5975	-17.3572				0.0965853	10.0991	1.28552	3.051	7.68417	6.63812	0.984455	3.44942	9.21593	-4.95068
										-1.24105	-30.2439	6.88372	-23.9115	-21.2873	37.6267	27.1836	-5.11566	-7.57926	21.8346				-1.977	1.43303	-5.07142	2.98937	-10.1775	2.03962	-4.81166	3.3046	-0.0848802	-1.45149
										12.8101	-17.6609	-2.30466	13.8766	-15.5407	-2.70906	-13.2127	-5.72702	17.2009	16.5543				-5.0483	-0.194263	1.42175	1.45345	8.65974	1.96324	1.46489	1.36204	-3.82101	4.02926
										-3.48364	-17.1	-0.47914	15.0623	-19.4335	1.78638	-16.0417	-6.30077	3.39749	0.963128				-3.35405	-0.679009	1.93208	0.861681	9.02168	0.728117	1.73474	1.0121	0.487892	3.63859
										10.629	-21.0243	2.95392	-25.3659	-21.9424	36.4528	27.5464	-1.13287	-1.56542	30.4888				-5.43306	0.646065	-4.79702	3.509	-10.521	1.63598	-4.80877	3.65016	-2.80094	-1.32945
										11.5945	-17.3523	12.7355	-32.3496	12.0773	-28.4236	37.4247	0.887036	-3.76675	30.9364				-6.15677	-0.403589	-6.33468	3.86317	-11.3614	-3.18803	-6.39255	4.13313	-2.43198	-1.98531
										-1.81214	24.3513	20.8057	8.94411	-13.0136	-35.8925	-7.6155	-26.8279	-31.6528	-8.50646				9.21668	-1.58369	-0.228384	-1.57891	0.628281	-4.60712	-0.544239	-1.40978	-10.4711	-3.78977
										11.4784	-23.6813	-1.77901	-10.6089	34.6575	13.6011	10.7966	-6.13651	8.75698	26.3544				-6.58745	0.4755	-1.68729	2.6092	-2.20112	8.15982	-1.94202	2.75226	-3.34458	1.13249
										-9.8318	21.1584	17.0934	13.3021	-18.5739	-38.0204	-12.5853	-25.2889	-27.7238	-13.3932				10.2113	-1.70037	0.759878	-1.50673	1.8702	-5.9697	0.630121	-1.38352	-10.7139	-2.59348
										21.3816	6.18375	-22.3585	-14.2831	53.8649	6.85958	10.5465	18.8963	-11.1153	-35.7871				-3.37836	-10.9281	-1.17151	5.50201	-3.75122	11.5061	-1.10673	5.65521	4.00313	-0.395865
										-6.1159	24.1601	18.8068	16.2522	-24.4327	-36.4515	-15.7683	-26.5975	-25.4833	-13.8876				10.3572	0.0485238	1.17814	-2.01347	3.2057	-7.01496	1.02303	-2.00939	-10.4272	-2.35154
										-10.4634	31.9191	13.443	-28.4438	9.90543	-29.5279	35.4445	-2.47998	-35.3038	13.4676				8.561	0.637964	-6.05893	3.34642	-11.3824	-3.41955	-6.11237	3.85748	-5.32657	-5.44866
										10.0464	-19.2808	-0.0308254	28.2007	-44.7155	-14.5982	-31.9651	-3.25822	21.4264	7.26444				-4.53155	-0.901162	4.33167	0.513557	9.11441	-8.58789	4.20736	0.362376	-3.22055	6.25245
										-0.29822	22.4462	4.34673	37.8054	-13.1477	17.7267	-39.6333	-2.81491	-18.8971	-13.6032				9.13885	0.86617	4.85771	-0.440247	7.77644	-9.33964	4.9097	-0.658789	-10.3997	-0.584655
										10.8437	-26.1183	14.5227	-34.8864	8.44705	-44.2054	40.6264	2.71258	-17.4268	26.4045				-5.47366	0.994558	-7.41039	3.98796	-11.9345	-7.26787	-7.34592	4.59632	-1.67841	-3.31311
										-12.4032	30.0536	18.3945	-30.4334	6.78137	-38.8269	40.913	-3.56898	-32.3412	15.3				9.1468	-1.57432	-7.15442	3.1211	-11.8737	-5.55611	-7.13784	3.45946	-4.35108	-5.36639
										-23.7562	-3.97504	-14.1439	1.40811	0.515297	-1.44724	-2.54817	6.95851	34.838	-17.9605				0.220393	8.46037	0.958755	2.79728	7.65494	6.66997	1.03096	3.03466	8.77001	-4.39895
										7.17003	-14.8285	-1.47457	14.25	-12.204	-5.00962	-13.9565	-6.24787	16.7334	17.4209				-4.3434	-1.17733	1.43774	1.22	8.20654	2.91082	1.35963	1.35814	-3.78143	3.64655
										20.9145	9.69162	-12.8932	36.5716	-3.65438	24.8388	-33.6361	13.7474	11.6285	-16.5937				-5.2136	-10.1892	6.13976	1.01539	6.39853	-11.7886	5.95371	1.06631	4.32419	5.28008
										-3.01725	-28.1845	2.25059	12.3805	-12.2544	-6.81999	-12.6167	-9.76001	0.651651	3.38721				-1.4494	1.33162	0.896044	0.506813	7.76057	3.0279	0.865592	0.712275	0.842892	3.02187
										-2.30613	-15.0991	-9.19846	-5.91572	27.3797	4.8316	4.5831	1.86127	0.465952	13.7682				-3.38273	-1.30698	-0.901556	3.12292	0.0184701	8.41791	-0.932626	3.47369	0.444717	1.16772
										22.8034	6.40838	4.6108	-38.8305	15.4619	-33.5362	34.2536	11.0452	-20.6145	14.2346				-4.15587	-12.0104	-6.17679	5.22743	-10.1661	-4.39485	-5.98454	5.53309	1.35496	-3.40656
										-21.3897	-7.99995	6.41544	-32.3234	11.9238	-28.5798	32.2452	4.75266	-14.9793	8.05497				-0.358377	8.27904	-6.0735	4.26314	-11.3503	-3.22331	-5.81737	4.60237	3.0144	-5.50638
										7.87974	-15.2518	1.35945	21.0842	-27.8223	6.53354	-25.3389	-9.03755	17.0081	15.07				-4.70518	-1.4772	2.49597	1.04012	9.68401	-1.65858	2.65444	1.13511	-3.618	4.5208
										9.9926	-15.6826	2.91165	-19.3606	21.9626	37.7311	20.92	-5.28444	3.43339	31.5501				-4.70947	-1.26047	-3.78502	2.58465	-8.10499	6.24742	-3.69047	2.76836	-3.34769	-0.34923
										-15.5829	-3.18111	-14.648	-1.74212	16.3438	2.909	1.0717	5.22325	35.8537	-20.2912				-1.663	8.65893	-0.106863	3.78114	2.78277	8.76775	-0.203073	3.80952	8.3861	-4.85398
										20.446	8.56617	-5.45597	-26.0924	-12.076	45.5647	21.9082	7.61377	-15.8194	-28.6423				-4.86834	-10.3096	-3.84292	4.27678	-9.07203	5.2766	-3.73216	4.59117	3.28945	-2.19131
										24.7669	13.4549	-20.0452	24.9889	-33.8054	-2.42639	-22.107	17.7231	5.73798	-21.9046				-5.92434	-11.9907	4.56814	2.89887	8.47709	-3.45275	4.46733	2.83934	5.72488	3.80636
										-3.94345	-27.6534	-6.65227	31.1795	-44.3583	-12.1374	-30.3014	0.0884617	11.1468	-2.53533				-1.18771	0.861743	3.98292	-0.472707	9.82854	-8.16233	3.94943	-0.431818	0.230732	5.56341
										-3.4895	34.0328	16.2668	-25.2521	6.09294	14.5287	35.3033	-6.65582	-36.0627	11.9334				7.7067	-0.0635853	-6.00047	2.67367	-11.1763	-1.12866	-5.90934	3.11617	-5.53752	-5.50046
										-3.49661	33.9728	20.1585	-38.9059	0.549126	-54.0476	46.8835	3.5251	-27.9752	19.3027				7.64779	-0.429295	-8.52515	3.98801	-13.4335	-10.9765	-8.45908	4.54317	-2.50153	-4.98062
										-4.07748	27.3047	20.7602	19.9163	-29.7897	-35.3141	-18.2145	-27.4702	-23.8697	-13.7615				9.32484	-0.155733	2.06248	-2.14339	4.75979	-7.88682	1.49699	-2.34106	-10.6577	-1.90245
										1.72422	-33.1035	7.26278	-6.13041	31.023	7.5686	8.03096	-13.2346	2.88942	15.5033				-3.92091	0.635313	-1.82389	1.77037	-0.912266	8.04774	-1.63535	1.78018	-0.345183	1.16853
										-15.4519	-5.12662	-16.4404	6.20409	1.23232	-1.28482	-7.46521	8.72313	37.5424	-16.5801				-2.25818	8.32341	1.00568	2.91662	7.42993	6.8459	1.11243	2.92023	9.16333	-4.13813
										-1.6879	30.982	23.9907	11.6753	-15.9217	-37.7525	-9.59073	-23.8605	-27.5174	-9.07974				8.20298	-0.646149	0.0151162	-1.41411	1.20621	-5.27122	-0.0378715	-1.38015	-9.96303	-2.83985
										-2.17835	-27.8868	1.2274	10.8549	-14.1632	-5.5142	-11.0481	-9.27939	1.96878	4.18118				-2.69957	1.41112	1.06954	0.775868	8.01998	2.42823	0.914396	0.966143	0.977111	3.02643
										5.9446	-20.6589	15.3116	-37.9983	6.28319	-46.8083	42.2504	4.51305	-17.4242	25.3806				-4.45085	-0.389445	-7.72262	4.28171	-12.2822	-8.33549	-7.70527	4.61112	-1.41421	-3.35426
										9.57027	-23.4256	13.1171	-33.955	11.7401	-41.4198	38.6018	2.42797	-15.2251	26.3963				-5.06691	0.582181	-7.04206	4.14016	-10.8328	-6.55272	-7.06401	4.50116	-2.08454	-2.85226
										15.4262	-17.4651	-3.07219	1.45064	12.4829	-6.49886	-1.80743	-4.1698	15.078	23.287				-5.16896	0.291162	0.171745	2.24623	4.53667	6.72518	0.168693	2.17465	-4.33939	2.65311
										-5.8409	21.823	16.0384	19.5088	-30.6168	-33.4366	-19.0546	-24.0769	-22.5573	-14.7695				10.6098	0.148916	1.99358	-1.78345	5.3297	-8.1073	2.00628	-1.80196	-10.8028	-1.52952
										0.366087	-18.8861	-0.987221	2.98322	11.89	-7.10332	-2.9197	-6.66619	0.991197	7.52111				-3.39827	-1.10176	-0.143858	1.55895	4.67364	6.4658	0.0870279	1.89222	-0.0802919	2.4611
										-2.74373	-23.5151	4.62709	-5.64797	29.3813	4.9613	6.98158	-10.8915	-0.814405	14.0975				-2.20552	0.0357776	-1.61509	1.56285	-0.1224	7.86989	-1.51933	1.79966	-0.219136	1.3039
										3.81937	-13.6334	-3.42654	36.3963	-3.97496	26.8927	-35.4862	5.01618	18.9236	2.80022				-4.25296	-1.56802	5.80137	0.392312	6.57201	-12.2627	5.535	0.551677	-2.10395	6.25301
										-26.104	-1.80963	3.8026	34.4828	-48.716	-2.97661	-30.7315	-10.4594	31.0846	-3.09095				0.442689	9.29455	4.15647	1.3962	9.84591	-5.59016	3.93498	1.67861	10.4225	-2.17867
										-8.29677	26.4347	18.5012	-32.2281	6.7387	-40.2153	41.9576	-2.17125	-31.4151	15.7385				9.89997	0.509727	-7.4178	3.1379	-11.8195	-6.07602	-7.30449	3.68657	-4.38147	-5.28198
										-9.21551	25.1627	21.1156	-39.9529	-1.94304	-56.1802	48.2523	4.00988	-27.7563	20.026				9.84676	-1.16616	-8.93789	3.84576	-13.8366	-11.6781	-8.85497	4.35156	-2.3115	-5.02866
										-15.2623	-6.12049	0.922058	-30.6499	2.07146	13.2814	28.3651	3.88669	-13.1576	6.19212				-1.94168	8.00156	-5.33352	4.21735	-11.8551	-0.968773	-5.3843	4.72199	3.74105	-5.48665
										-5.63664	27.8003	21.9905	12.0762	-19.3493	-36.9117	-11.0453	-29.4455	-29.0816	-9.58883				8.83152	-1.04385	0.203926	-2.29081	1.90262	-6.01094	0.0241486	-1.93479	-10.3432	-3.1011
										-0.352423	26.666	20.1721	-5.30744	36.6495	-23.9707	3.60976	-25.9061	-37.9118	0.164624				9.60484	-1.34339	-2.73986	-0.267229	-3.09372	2.0857	-2.99972	-0.331435	-8.49583	-6.06008
										-21.689	-3.03892	7.20984	-35.7118	14.6238	-37.1381	34.864	6.91388	-14.6727	9.041				-1.13815	8.96439	-6.31873	4.82097	-10.1399	-5.27434	-6.26877	5.28801	2.76892	-5.33074
										-19.8849	-2.61118	6.66864	-33.5855	13.9858	-34.3117	33.9685	4.83218	-13.1221	9.02689				-0.989561	9.24707	-6.45034	3.95709	-10.4743	-4.54896	-6.48592	4.55996	2.93639	-5.65484
										-4.56942	-26.8907	0.308109	13.3587	-18.4276	-1.9723	-14.5863	-7.20974	3.01543	2.20107				-0.984978	0.317387	1.5161	0.395248	8.3667	1.38895	1.39369	0.700583	0.381625	3.41843
										-2.30619	23.9232	16.516	16.0574	-31.2581	-34.8299	-14.8817	-24.9539	-20.6177	-11.2527				9.291	-1.60356	1.69264	-1.62392	5.27823	-8.09709	1.42723	-1.61977	-9.97928	-1.65392
										-8.33271	33.1265	17.5633	17.2666	-25.6214	-37.064	-16.8185	-25.5606	-24.8979	-14.2422				8.78357	0.232583	1.32381	-2.33734	3.54508	-7.25829	1.19874	-2.03971	-10.1101	-2.2376
										-8.55885	28.2247	18.9837	20.6505	-31.484	-32.7209	-20.0213	-27.2034	-20.7896	-13.7355				9.59713	0.648848	2.21766	-2.23584	5.68766	-8.28734	2.16794	-2.09341	-10.4592	-1.12658
										8.60766	-13.1049	-0.956315	43.4765	3.01872	36.2738	-40.4049	7.72958	19.6464	-0.737987				-4.46434	-1.80723	6.53243	-0.229369	6.7409	-15.2267	6.28527	-0.422322	-1.43358	6.73349
										-1.136	-23.2108	12.2428	-38.4621	8.92406	-43.9789	40.3353	6.76148	-17.0501	21.5332				-2.20097	-0.354008	-7.29181	4.79665	-11.7119	-7.15616	-7.18282	5.28612	-0.5249	-3.17301
										6.22261	-20.6184	3.11243	-22.046	-14.5188	46.5803	25.7517	-3.7683	-0.140418	31.1518				-5.06252	-0.573149	-4.42624	2.68242	-8.64144	4.5366	-4.44103	2.95777	-2.99591	-0.827749
										-21.3217	-0.955825	-9.6746	-8.84204	21.3209	15.7858	6.63056	3.763	31.134	-22.4903				0.397777	8.93209	-1.37388	3.86506	-1.95429	10.4381	-0.974911	4.08139	7.22045	-5.02787
										23.3074	11.0901	-11.7684	-23.2868	28.649	35.973	18.3315	12.6709	-15.5666	-31.0735				-5.27861	-12.4811	-2.77747	5.17438	-7.04262	8.31778	-2.78841	5.37529	3.59301	-1.63305
										5.26653	-15.9477	-2.31348	27.4914	-46.4885	-11.8297	-29.8061	-3.60352	20.1218	7.79559				-5.18539	-1.57776	4.01924	0.428632	9.46671	-7.70272	3.96409	0.600486	-3.31984	6.1825
										-15.7055	-4.32981	-11.4593	-12.6191	22.3881	19.7824	9.67424	5.83015	30.1353	-26.1714				-2.23795	8.17535	-1.6321	4.07422	-5.67667	11.2768	-1.61493	4.39484	6.85686	-5.94043
										-9.31109	-22.5932	4.7009	-5.60745	25.8835	0.818771	6.9114	-10.9716	-0.800785	14.6605				-0.950699	-0.431595	-1.39409	1.55176	0.991921	8.05001	-1.49584	1.59525	-0.378968	0.951981
										-16.063	-5.21565	-14.3147	16.2712	-27.8981	3.33451	-18.777	7.82886	33.9303	-8.43769				-2.13598	7.88512	3.28882	2.30358	10.2496	-1.05959	3.01473	2.42297	10.3903	-3.21297
										20.736	5.01139	-22.8467	21.9966	-29.3562	-3.53784	-19.4047	19.5165	2.74213	-24.5972				-3.76008	-10.5091	3.60713	3.30487	8.40009	-2.01136	3.70866	3.53952	5.37937	2.96623
										22.6747	16.4609	-21.8303	-4.66956	50.8819	-6.03513	1.29185	16.6192	-5.78309	-31.5556				-6.32088	-11.7691	0.379659	5.41676	-1.59519	14.466	0.32946	5.40865	5.15275	0.0872939
										24.2641	6.30445	4.22204	-34.9496	14.9589	-32.7049	32.1013	7.57531	-21.9453	13.8456				-3.45668	-11.5906	-6.02673	5.07638	-10.2843	-4.21627	-6.05828	5.46867	1.5992	-3.07318
										-10.7518	20.6625	16.4447	13.0437	-17.858	-38.145	-12.2585	-24.7958	-29.1463	-14.2235				9.91657	-1.63593	0.725242	-1.32848	1.65933	-5.75495	0.551779	-1.22908	-10.5484	-2.98924
										19.4826	10.5898	-16.8756	-13.6104	53.1921	7.86543	10.5156	13.205	-9.7327	-32.6436				-5.40682	-10.075	-1.25888	5.53405	-4.0159	11.2693	-1.19012	5.52035	4.02195	-0.38487
										-20.3461	-1.94107	4.23281	32.759	-49.316	-14.9085	-27.8919	8.99347	31.4759	-1.79991				-1.43052	9.91948	4.91557	1.04804	8.5756	-7.70178	4.75115	1.3499	10.9035	-1.85995
										-5.66853	-28.14	4.75649	-23.0395	-19.4494	40.8753	24.4035	-1.49418	-8.00543	20.8578				-1.05417	0.546005	-4.58017	2.78767	-9.90095	2.70938	-4.30181	3.57317	-0.383405	-1.36076
										14.6075	-15.4628	-7.7807	3.78337	12.6824	-5.92596	-4.29937	0.336354	14.046	21.3652				-6.59238	0.2097	0.405532	2.58983	4.42528	6.77755	0.266417	2.53666	-3.73717	2.65321
										-1.51172	-26.459	4.25244	-13.3518	37.3339	20.4396	15.6315	-8.10952	-2.40695	18.1165				-2.50355	0.670193	-2.25073	2.94204	-4.06126	8.53638	-2.31014	3.37492	0.181742	0.103948
										-23.666	1.40387	-12.885	0.337438	13.0473	0.265497	-1.3915	5.66853	33.1315	-18.8061				-0.206719	9.09847	-0.193203	3.42171	4.19381	8.45154	-0.155594	3.44045	8.90162	-4.5915
										-18.9057	-3.32619	4.93048	-31.8319	5.02109	10.6354	30.826	4.6079	-13.7594	6.85157				-1.43552	8.66388	-5.80785	4.25412	-11.7038	-2.02813	-5.42612	4.5834	3.38697	-5.54049
										-4.60322	24.7418	23.6273	5.25694	-7.19259	-31.6696	-4.0053	-24.7259	-35.1242	-7.50282				8.27516	0.5273	-1.13414	-1.01863	-0.518199	-2.34017	-1.13736	-0.94537	-9.75418	-4.55494
										27.6441	8.55311	14.9181	-42.3699	0.174639	-53.7576	44.5336	8.89931	-21.9946	18.8806				-4.78273	-11.0439	-8.51647	4.9242	-13.2955	-10.8544	-8.49444	5.36602	-0.00894137	-4.12425
										5.71152	-21.4934	-4.42694	22.9863	-41.722	3.00079	-24.9211	-4.57264	18.7107	11.1252				-6.21569	-1.40442	2.9186	0.480941	11.0135	-4.09017	3.00819	0.659142	-3.65279	5.23118
										-5.50259	-24.13	5.06972	-22.2041	-19.0921	41.3507	24.3418	-4.22247	-8.90261	20.0139				-2.22583	0.0160034	-4.66405	2.99728	-9.80243	2.89284	-4.60256	2.97818	-0.285046	-1.221
										-8.82314	28.5419	16.5146	-28.3045	8.31563	-30.9583	38.2357	-3.92084	-33.615	13.0764				9.3083	0.688454	-6.62309	2.87953	-11.5008	-4.1254	-6.48482	3.32858	-5.09183	-5.6586
										-8.92388	-26.1241	1.63529	9.83191	-12.7271	-6.23451	-9.8816	-9.65257	3.0799	5.26946				-2.04608	0.0910059	0.816367	0.486965	7.79848	2.82439	0.811609	0.691233	0.332242	3.01952
										-0.984622	-30.824	14.4191	-38.4446	6.9269	-45.9408	41.7993	5.48311	-17.6395	22.2705				-2.81128	1.50485	-7.60537	4.30227	-12.0708	-8.01789	-7.59601	5.26319	-0.713658	-3.35616
										22.2861	17.4383	-13.2966	35.9363	0.332601	29.681	-32.5388	13.7049	10.7542	-16.0386				-6.5087	-11.2273	6.31193	0.87134	6.37479	-13.403	6.29296	0.910133	4.31235	5.14974
										-2.51448	30.3932	17.5508	-11.4465	44.2011	-24.3513	12.6855	-23.0345	-39.2738	2.99012				7.92013	-0.795923	-3.7922	0.500576	-5.23256	2.96621	-3.96979	0.811347	-7.85988	-5.73723
										-18.6658	-6.55642	-6.57332	-16.5492	23.1855	22.744	15.7899	3.25436	24.4908	-25.7576				-1.20022	7.68967	-2.38322	3.76043	-6.42568	10.8006	-2.07252	4.03022	5.95701	-5.31999
										24.8658	6.42298	-17.8849	23.8542	-35.37	-2.73936	-21.079	15.4048	7.9777	-22.7443				-3.46475	-11.824	4.41544	3.17552	8.43011	-4.10938	4.12504	3.13905	4.96665	3.80644
										3.60439	-26.345	8.04985	-33.0462	14.3313	-38.0154	33.4591	4.1111	-13.2706	22.6357				-3.82594	1.01351	-6.60224	4.48476	-10.0911	-5.52003	-6.03396	4.58071	-0.558953	-2.56316
										-3.7467	22.8768	19.7929	-3.34603	33.9206	-24.9021	4.17839	-25.7203	-36.5215	-3.27013				10.7592	-0.439507	-2.17773	-0.0832418	-2.35486	1.46894	-2.42038	0.066035	-9.59093	-5.50621
										10.7103	-21.2484	-0.272437	47.6963	4.83713	41.5675	-44.4598	9.2588	19.1578	-5.44416				-6.56775	0.462533	7.06386	-0.622921	7.69196	-16.7644	6.9872	-0.854268	-0.858889	7.18865
										22.8001	6.10912	-1.28585	-33.6678	-21.3261	33.0738	27.3711	10.2378	-22.9248	11.2088				-3.8982	-12.3041	-4.96114	4.64338	-11.1052	1.05637	-4.71161	4.92561	2.37559	-2.59317
										-25.8561	0.959494	8.98023	-36.35	14.1768	-39.334	36.7729	6.82276	-16.1911	8.77074				-0.492322	9.1413	-6.67499	4.97753	-10.0719	-5.71703	-6.60017	5.28541	2.86084	-5.08404
										15.5468	-23.18	-4.1157	15.3472	-17.8541	1.00111	-13.9499	-3.17294	20.3146	17.024				-6.8819	-0.100243	2.2384	1.68207	9.06185	1.23938	1.99131	1.82079	-4.33471	4.42836
										-12.3029	-6.78329	0.260049	38.8689	-3.00151	27.1015	-35.2539	9.41931	28.5744	-3.22087				-2.16291	7.87309	5.64104	0.572141	6.56078	-12.4088	5.43745	0.419099	10.8441	-1.21114
										-9.83449	26.9326	19.715	9.2257	-13.9128	-36.0171	-9.50806	-30.8653	-30.1543	-10.8952				9.73779	0.673189	-0.5177	-1.91215	0.857911	-4.88071	-0.608228	-1.81182	-10.578	-3.70397
										-25.4269	-4.05188	-1.73333	37.3415	-2.51216	27.6955	-33.2283	9.16045	26.2237	-2.32903				0.322709	8.60353	5.58954	0.631086	6.62441	-12.6299	5.92924	0.477416	10.7932	-0.494147
										5.22443	-20.8636	7.50812	-32.3027	13.5067	-31.875	32.6228	4.14984	-13.3806	25.9255				-6.48547	-0.950261	-6.31666	4.21221	-10.7216	-3.98806	-5.95614	4.63636	-1.73239	-2.5039
										4.23586	-14.4459	-1.2805	-1.94661	25.2091	1.68499	3.05141	-5.06791	11.4829	24.262				-6.16711	-1.86041	-1.11118	2.50896	1.0417	8.22541	-0.818664	2.49809	-3.74824	2.03374
										-21.67	-6.93511	-0.963281	41.9139	3.14741	36.8689	-38.7067	8.54586	24.2359	-3.95663				-1.43047	8.05663	6.51077	-0.143265	6.81397	-15.4172	6.31212	-0.241755	10.4521	-0.278682
										-14.6681	-2.28673	-8.6434	7.0123	-2.99285	-0.943485	-7.86834	1.13758	35.3893	-15.4006				-1.74709	9.16416	0.99448	2.65755	8.53867	5.48345	1.16044	2.65433	9.44511	-4.72119
										-12.4021	28.8284	20.6441	18.1708	-26.8701	-35.644	-17.569	-27.9873	-21.0967	-12.5765				8.45919	-1.23462	1.53026	-2.53285	3.99194	-7.56789	1.33681	-2.37143	-10.1161	-1.50485
										-9.14218	22.8856	19.3992	4.63632	-7.18358	-33.6747	-3.8972	-29.0262	-33.6455	-8.60797				10.755	-0.848763	-1.11159	-1.22892	-0.416903	-2.67796	-1.47072	-1.36938	-10.2944	-4.4
										7.32921	-22.7141	-2.58977	23.4445	-43.5014	2.09027	-25.3913	-5.50865	19.3991	9.45613				-4.71195	0.250934	3.03747	0.374386	11.0228	-4.48534	3.0229	0.693106	-3.61528	5.67111
										29.7522	11.2488	-26.1787	13.5378	-17.8047	-18.716	-11.7711	21.0228	0.738522	-31.4649				-4.32114	-10.1524	1.97893	4.39776	3.96326	1.59545	2.0562	4.17389	5.56916	1.52357
										21.0956	11.1387	-9.37287	-28.2392	-13.2845	44.1722	22.5559	10.8439	-16.0088	-29.4585				-5.38389	-11.1425	-4.05829	4.94173	-9.37793	4.41198	-4.05846	5.20384	2.77296	-2.4216
										3.86421	-21.9011	-7.70994	11.2059	-11.3038	-4.71135	-11.833	-0.0565765	19.6074	21.1915				-4.34388	-0.135689	1.1689	1.6751	8.31318	3.10192	1.09275	1.59016	-4.53887	3.72737
										5.84712	-17.4597	-5.05866	7.23778	3.85854	-8.89404	-7.59949	-2.70049	17.6649	21.7824				-6.34432	-1.61345	0.763834	2.28284	5.32734	5.50634	0.691612	2.15464	-4.41914	3.21683
										-19.2001	-9.97533	-12.5145	5.85011	-2.29106	-0.930443	-7.0951	4.74439	34.9316	-15.9847				-0.975699	8.50456	1.33744	3.2572	8.42926	5.72069	1.19521	3.30107	9.51258	-4.73626
										26.8463	6.9719	-16.4525	28.5619	-54.8485	-12.2802	-25.4031	14.986	8.66927	-18.901				-5.13855	-11.8746	5.0935	2.20065	7.8962	-6.6401	4.95496	2.29175	4.95514	4.58458
										-6.35549	25.1192	13.6244	-26.5956	6.26516	12.8903	32.4422	-3.54747	-34.4704	12.6849				9.49988	-0.305815	-5.89652	3.26301	-11.2719	-1.82054	-5.91293	3.53434	-5.32738	-5.49627
										-5.63013	25.4642	19.4875	-8.59676	43.1481	-24.0912	10.5098	-25.8301	-37.5941	2.0117				9.1985	0.547098	-3.77191	0.101228	-4.94191	2.95257	-3.84471	0.499996	-7.79471	-6.00934
										18.4103	6.38754	-15.7619	-19.662	28.7032	35.8645	15.5667	14.336	-15.4233	-31.7273				-4.20931	-10.2222	-2.91877	5.16578	-6.97225	8.38851	-2.77129	5.20963	3.32163	-1.82421
										-7.63639	20.0558	14.1405	-25.5681	5.53546	14.8064	34.0303	-4.13978	-34.3635	11.7808				10.617	-1.33948	-5.93242	2.83964	-11.3472	-0.895234	-5.88693	3.23206	-5.33223	-5.91996
										-6.80271	33.4268	21.3747	19.0643	-30.58	-34.3537	-18.6207	-29.5884	-22.0181	-11.7439				8.07747	0.487136	1.98333	-2.47468	5.28065	-8.17596	1.7973	-2.04546	-10.0849	-1.39223
										2.95692	-24.2562	4.56448	-1.787	19.289	-4.25159	2.94164	-11.5331	-0.0333882	11.4737				-3.32513	-0.0602861	-0.913185	1.41837	2.98063	7.57065	-0.72728	1.61695	-0.00906342	1.63783
										-15.3389	-3.99379	-0.257812	40.3608	1.01914	31.1487	-36.91	9.11164	25.548	-3.43717				-1.82896	9.15448	6.05406	0.339241	6.30112	-13.6064	6.11678	0.270714	10.7646	-0.429222
										-7.06836	28.392	19.7383	-5.63133	37.4101	-24.1519	7.18318	-25.8323	-38.5218	-0.0252594				7.92319	-0.103791	-2.79087	0.0793276	-3.37548	2.35517	-2.84611	0.340559	-8.62439	-5.53377
										-8.36071	-25.641	1.80334	13.4702	-17.7635	-1.57717	-13.8586	-9.37877	2.3653	2.15518				-1.02175	-0.387171	1.50645	0.533938	8.38621	1.38345	1.41816	0.467914	1.0016	3.29989
										-0.47442	-14.9164	-4.47505	36.8527	-6.89511	25.7048	-34.0777	3.75884	14.4044	-3.24266				-3.49758	-1.00238	5.1918	-0.0694271	7.18593	-11.5698	5.13968	0.13609	-0.472039	5.90207
										5.38736	-23.7149	2.35017	-7.93315	35.4642	16.6934	8.92694	-8.5609	7.79182	25.9742				-4.45011	0.333885	-2.19722	1.95261	-3.09174	8.1504	-1.94942	2.339	-3.20701	1.07345
										26.0043	9.60371	-23.7389	5.35297	-16.5454	-19.4839	-5.83161	17.255	0.0439245	-30.4554				-4.35987	-12.5993	1.7243	4.58053	3.64	2.04282	1.90634	4.66458	5.44245	1.10995
										21.8712	9.52451	-18.9471	21.0077	-31.1389	-3.0586	-18.2697	14.3953	7.62997	-25.2046				-4.81632	-11.2331	3.80204	3.07532	8.43306	-2.64093	3.93613	3.01136	5.16071	3.18834
										-21.732	-2.28711	-0.132242	33.8367	-49.3636	-14.8179	-29.8392	6.9276	31.0894	-3.93625				0.126488	8.42612	4.49695	0.931196	8.56843	-7.74091	4.59408	1.23021	10.8774	-1.94491
										-18.8395	-3.77824	-0.350717	30.862	-48.1684	-3.73592	-25.288	5.76381	33.1987	-5.27771				-0.483123	8.01227	4.00513	1.48322	9.87036	-5.72198	4.00241	1.09213	10.9058	-2.38396
										5.81631	-18.4652	-7.69125	7.10262	-9.36828	-5.12399	-7.8887	0.210804	16.5278	20.2683				-6.26599	-1.29999	1.1934	2.41291	8.42697	3.55326	1.24931	2.28387	-3.84035	3.52408
										-24.5494	-2.1729	-11.8602	-5.03943	17.9785	4.32423	3.8503	5.11488	31.9275	-20.3404				0.25503	8.88624	-0.467821	3.69143	2.09979	8.84867	-0.468527	3.71236	8.08251	-5.38635
										-23.0917	-6.28095	-9.82476	-8.29238	20.9374	12.5105	6.23672	3.95285	32.1282	-22.051				-0.297607	7.98404	-1.13584	3.47866	-0.905089	10.0697	-1.04652	3.67218	7.595	-5.23713
										-21.9598	-2.9869	2.06968	32.2019	-50.1906	-13.7742	-27.1092	7.35208	31.5248	-3.42455				-0.540424	8.8387	4.794	1.29518	8.82736	-7.26661	4.69196	1.42639	10.9598	-1.84752
										2.3544	-26.135	4.94196	-20.6069	-19.2113	42.0054	25.2986	-8.41114	-5.41757	22.5844				-3.34156	0.457003	-4.33512	3.49695	-9.57498	2.92773	-4.40908	3.65404	-0.145749	-0.890602
										-23.5554	1.90088	-12.6953	-0.736679	11.6216	-0.101314	-0.401833	5.89335	33.6526	-19.6385				0.384664	9.02091	0.449497	3.81982	4.50634	8.34187	0.368068	3.92879	8.72052	-5.05294
										-0.051968	-25.7422	4.70011	-23.4449	-16.1447	45.1641	24.1369	-2.40151	-5.68103	20.721				-3.46823	0.275895	-4.24517	2.96187	-9.03336	4.07775	-4.06327	3.43946	-0.612169	-0.905445
										3.02422	-24.32	4.12331	-2.21634	29.1555	4.68642	3.32476	-11.0253	-1.8859	13.1397				-3.49967	-0.0877212	-1.18471	1.68394	-0.263775	8.01908	-1.53961	1.70753	0.336016	1.05141
										-16.7382	1.25976	-17.0677	14.1834	-11.4907	3.63631	-15.4863	9.99042	39.6493	-10.1627				-1.599	9.26338	2.65487	2.77476	10.2229	2.29777	2.62013	2.77689	10.1508	-3.59511
										-17.6057	-6.26097	12.3974	-39.0861	5.48054	-47.7668	40.8996	7.17997	-22.0442	21.5759				-1.65675	7.5332	-7.69875	4.81569	-12.3254	-8.69466	-7.49915	5.35856	-0.0951808	-4.2688
										22.7067	7.83805	-20.6315	-13.0571	53.7662	8.08013	9.87706	16.8551	-9.82225	-34.3331				-4.33956	-12.3052	-1.35136	5.5714	-3.85042	11.2147	-1.16469	5.69243	4.69671	-0.919733
										2.17888	-31.1384	4.21607	-0.905956	24.5584	0.316353	1.94447	-11.1282	-0.82812	11.5565				-3.82041	0.227515	-0.936838	1.71732	1.27912	7.90546	-0.910436	2.01512	-0.016436	1.57815
										6.82266	-14.2881	1.10085	22.2645	-28.8645	6.73665	-25.9611	-8.44923	19.0636	13.4276				-4.74231	-1.68586	3.14829	1.25623	9.67331	-1.83245	2.84038	1.10426	-3.76807	4.62195
										-8.86129	26.1106	18.6679	6.31995	-8.6755	-34.0161	-5.48581	-30.2597	-32.6631	-7.21409				9.86024	0.410533	-0.724849	-1.57458	-0.128069	-3.21866	-0.938879	-1.16596	-10.2395	-4.39796
										12.8343	-25.4672	-5.22261	40.3847	0.288777	31.8713	-38.4137	5.38777	19.7514	0.0734454				-6.77939	-0.258595	5.78817	-0.299794	6.57881	-13.7014	5.63103	-0.482422	-1.60018	6.83069
										20.8888	8.65508	-19.4815	-17.5531	52.4606	11.8294	13.9275	17.7937	-11.1623	-33.806				-4.69503	-10.0797	-1.71108	5.23055	-4.57021	10.113	-1.75183	5.19707	4.16203	-1.19699
										18.3249	9.87428	-16.7514	25.9117	-36.575	-3.13236	-22.9039	14.5025	4.7323	-21.4866				-5.69271	-10.0973	4.3214	2.52415	8.42231	-4.55586	4.14934	2.39593	5.40484	3.46793
										-3.38004	-20.7326	16.8047	-40.6308	1.89701	-52.3262	44.8338	6.39154	-20.7666	22.2512				-2.78448	-0.960159	-8.36678	4.41621	-13.0005	-10.2843	-8.25626	5.07899	-0.814921	-4.08679
										27.4183	7.85526	-19.1092	-13.7924	50.8034	15.4041	11.8462	15.9658	-12.5871	-32.7976				-4.49871	-12.5805	-2.13789	5.33059	-5.65471	9.20351	-2.11766	5.63454	4.09409	-1.25102
										-10.9679	20.8033	22.6252	-2.36003	30.6107	-22.9557	4.55636	-29.4687	-39.3479	-3.25364				9.94048	-1.58954	-2.36606	-0.814074	-1.98004	0.763903	-2.99658	-0.501737	-9.07632	-5.08769
										16.3924	-21.8897	-0.341224	-15.7477	29.9798	30.2958	15.9368	-3.81522	6.21776	31.2672				-6.71879	-0.147164	-2.80114	2.80748	-6.77063	7.70365	-2.68336	3.11261	-3.74267	0.205582
										26.7673	9.16782	-18.7612	25.4875	-36.0761	-2.85193	-22.5918	16.3718	5.78675	-20.1155				-4.60779	-12.6187	4.33681	2.48959	8.47277	-4.36724	4.52477	2.62865	5.09278	3.66395
										-22.6124	1.11057	-10.9949	2.14714	9.02102	-1.26446	-2.92474	3.22981	33.6161	-18.1044				0.0944887	9.21746	0.569917	3.37156	5.36675	7.96425	0.60355	3.12296	8.75138	-5.24258
										-17.5942	-2.67537	-0.513759	37.8024	-2.47038	27.7042	-34.0921	8.45042	27.0149	-2.951				-1.03464	8.88287	5.76452	0.46459	6.53183	-12.7382	5.86101	0.62503	10.8787	-0.931952
										23.9965	8.7071	-8.4633	-26.8229	-22.134	41.4001	23.4177	10.7462	-16.659	-29.7757				-4.57712	-11.1355	-4.26017	4.85273	-10.3011	2.79171	-4.24353	5.11658	2.89953	-2.29444
										-4.07345	27.837	22.1501	0.072688	26.9844	-26.3804	1.38251	-26.8945	-37.1328	-6.4575				7.85799	-0.105192	-1.60566	-0.503787	-1.30639	-0.425735	-1.99209	-0.49854	-9.48454	-4.66463
										-4.97138	29.239	15.2418	-23.923	-26.5183	31.6036	34.4465	-6.1574	-35.6804	10.2791				8.13908	0.350267	-5.49671	2.51502	-10.0906	0.739103	-5.52069	2.85551	-6.31024	-5.74295
										7.71795	-22.3772	1.37588	-19.1863	-13.1378	48.2344	19.9099	-5.70758	2.81278	31.8942				-4.92046	0.474317	-3.94031	2.63266	-8.43768	5.34084	-4.02696	2.76636	-3.20618	-0.23996
										-22.7136	0.0117132	-12.0875	16.2775	-35.5745	2.45016	-20.3497	6.17441	34.1039	-6.70225				0.130678	9.88537	3.59142	1.87115	10.0199	-3.17364	3.49718	1.911	10.8697	-2.73936
										-4.99317	27.8606	14.9499	-23.3795	-26.3634	31.2625	34.0859	-6.46589	-35.0564	10.1603				8.77227	-0.0549234	-5.62069	2.59838	-10.2194	0.568654	-5.54751	2.96694	-5.95099	-5.8511
										-15.1268	2.80098	7.55775	-36.4873	12.0226	-41.5417	35.5485	7.41428	-15.3806	10.3986				-1.53909	10.3374	-7.00467	4.67156	-10.7806	-6.47229	-6.92422	5.03444	2.4127	-5.29948
										-8.50128	26.2373	19.7955	17.1661	-27.9498	-34.9384	-16.1645	-28.127	-23.4673	-13.9741				9.68089	0.496156	1.61984	-2.53298	4.28927	-7.69516	1.40735	-2.41496	-10.6351	-1.6645
										-5.30518	-27.3214	10.5197	-32.0844	14.2667	-36.2741	35.6124	1.75026	-14.1249	21.0254				-2.47267	0.194164	-6.80376	3.90481	-10.1173	-5.13672	-6.75438	5.18729	-0.499994	-2.55613
										10.5065	-15.1845	-4.4996	0.121827	19.6493	-2.80012	-0.797782	-2.59124	13.4138	23.5945				-4.83282	-1.07273	-0.294886	2.86332	2.79162	7.65195	-0.11597	2.77689	-4.27466	2.08346
										24.1952	4.90934	-22.1277	-15.4202	53.3841	9.59767	11.4659	18.9562	-10.8723	-36.3769				-3.33138	-11.0868	-1.45312	5.47392	-4.17606	10.7062	-1.25449	5.62046	4.24244	-0.645561
										-0.67035	28.406	12.6122	-25.8829	-26.3566	30.8764	31.0596	-7.62495	-38.1053	8.12383				8.35032	-1.10991	-5.8022	2.51779	-10.2191	0.567033	-5.67026	2.8238	-6.42998	-5.75538
										10.5993	-13.5995	-5.47974	11.2341	-8.59668	-6.37325	-11.6882	-2.61059	18.7842	18.9427				-5.63734	-1.37224	1.56821	2.03404	8.06676	3.66797	1.37128	2.00997	-4.12262	3.8931
										-11.8693	0.204872	0.752556	39.9243	0.86661	30.8954	-36.3708	9.85673	25.5456	-2.71221				-2.15085	9.92598	5.98869	0.48196	6.44929	-13.6136	5.97224	0.224943	10.849	-0.577754
										-1.45287	25.9352	20.5517	10.7921	-16.3286	-37.3649	-9.84206	-28.5587	-29.2525	-10.791				9.07091	-1.5938	0.303382	-1.64883	1.3585	-5.43229	-0.0718117	-1.7827	-10.5204	-3.34448
										25.5503	9.80787	-15.3783	31.416	-54.9138	-12.2351	-28.0043	15.4727	9.41427	-19.9661				-4.80717	-12.5969	5.30728	2.19756	7.86793	-6.58048	5.24817	2.17666	5.19715	4.30228
										-6.84597	25.6739	2.14259	45.242	3.05888	39.4863	-43.7154	6.1957	-12.9319	-13.0892				9.48951	-0.548535	6.36528	-1.05885	7.18583	-15.9583	6.20113	-1.12012	-10.0032	0.478959
										-7.44554	29.8661	4.9224	43.0971	-0.957005	34.3403	-43.2139	3.06248	-15.1748	-13.5593				8.43891	0.48695	5.75439	-1.2035	7.04158	-14.0634	5.63569	-1.16105	-10.312	0.109793
										-14.5874	-1.38051	-8.86826	-20.3321	25.1524	27.2732	17.178	6.936	25.0464	-28.6563				-2.43379	9.41305	-2.66754	4.35146	-7.42583	9.49941	-2.63947	4.44094	6.0966	-5.85773
										-8.06485	-27.6149	4.8833	-8.39114	36.1586	14.5839	9.87299	-10.8376	-4.58905	16.8096				-0.99569	0.218573	-2.03147	1.72607	-2.50848	8.02241	-2.02301	1.93045	-0.450196	0.33398
										-5.45691	-30.7777	-8.87436	29.1731	-44.5373	-10.9227	-27.3124	1.17474	9.53127	-4.82043				-1.23031	1.21497	3.73505	-0.510239	9.86741	-7.86425	3.46882	-0.560447	0.598749	5.49831
										22.7949	15.0295	-17.6098	-16.0403	52.8634	11.4777	12.1083	14.296	-10.0956	-29.9229				-5.69537	-12.2115	-1.71045	5.2463	-4.46305	10.2533	-1.50504	5.68048	3.99946	-0.440729
										-16.8363	-3.59191	-14.1788	12.9251	-13.5306	4.63432	-14.6187	6.89631	37.4666	-10.7999				-1.64406	8.69248	2.75813	2.53849	10.2503	1.6389	2.51655	2.75498	10.6957	-3.92135
										8.24416	-23.5679	0.298332	-11.0592	34.0628	26.3005	11.4391	-6.43265	6.81995	27.5769				-6.01293	0.869511	-2.71071	2.28815	-5.27162	7.30457	-2.5678	2.50095	-3.17932	0.449238
										-17.2628	0.918025	-10.0441	-14.4463	22.5662	21.6202	11.6228	5.64018	28.5976	-24.149				-1.60841	9.94896	-1.98164	4.26943	-6.19576	11.1393	-1.9341	4.30308	6.6816	-5.14666
										-25.545	-5.24783	-0.463244	32.3745	-48.6614	-5.65531	-26.1943	5.22239	32.3477	-4.23284				0.112511	8.28686	4.05872	1.41317	9.59926	-6.28799	4.16815	1.44408	10.9274	-2.24965
										8.37218	-12.076	1.54535	27.5104	-43.9566	-15.8032	-32.0808	-6.7084	21.965	7.57504				-5.15013	-2.11322	4.46371	0.66268	8.73962	-8.89811	4.47885	0.639156	-3.16787	6.29502
										27.98	11.0701	-22.4866	6.33123	-21.7002	-15.4294	-6.61934	15.9609	2.88815	-28.8607				-4.75276	-11.4527	1.88282	3.84413	5.21065	0.5514	2.00704	4.20346	5.30998	2.16535
										-8.89086	29.8415	19.3033	18.2946	-26.8157	-35.4458	-16.458	-29.5239	-22.8207	-11.1033				9.08969	0.857764	1.59774	-2.6991	3.80148	-7.46441	1.50419	-2.43598	-10.8381	-1.70718
										22.4131	15.881	-21.1936	10.8662	-23.6787	-12.0793	-10.9332	14.7615	3.44452	-29.9246				-6.27687	-11.883	2.91082	4.08781	6.01496	0.0741017	2.78532	3.57375	5.94954	2.04396
										18.1266	11.904	-12.8911	-20.9123	27.8708	35.823	16.3261	11.2882	-14.4803	-30.2299				-5.88714	-10.1905	-3.24184	4.61234	-7.29326	8.04853	-3.07726	4.94933	3.70704	-1.64655
										-0.25217	29.48	4.79609	44.0692	1.7495	36.5481	-43.9679	3.82603	-14.7043	-13.858				9.28766	-1.63225	6.16944	-0.885165	7.01211	-15.149	6.04274	-0.984403	-10.1549	0.218764
										23.3471	14.686	-21.4309	10.9525	-24.0149	-11.7202	-10.9572	15.1126	3.74699	-29.1026				-6.03782	-12.2329	2.98743	4.17443	6.04246	-0.230085	2.99176	4.08781	6.02757	2.32842
										-7.98465	-28.2265	4.2505	12.4637	-18.6912	-2.1948	-12.9333	-11.9501	1.09921	0.997714				-0.948126	0.489626	1.33119	0.204755	8.34943	1.3684	1.22279	0.309484	0.930406	3.38639
										-8.59114	25.1338	20.5658	5.42161	-5.67354	-33.3722	-2.99457	-27.0712	-36.7785	-9.38026				9.47545	-0.363671	-1.36137	-1.4459	-0.698144	-2.23486	-1.56191	-1.42271	-10.1996	-4.40248
										10.4774	-25.9141	0.291571	-17.4469	28.8804	31.6987	18.5181	-3.78176	3.62687	28.5886				-5.50469	0.931976	-3.29098	2.51004	-7.05668	7.5688	-3.33617	2.72874	-3.06399	-0.00779669
										-2.4174	-24.9127	5.09721	-17.3037	22.4092	36.8575	20.1461	-7.3852	-4.62393	21.0923				-2.78915	0.0422271	-3.55932	2.50686	-8.15356	6.62649	-3.69333	2.66844	-0.397004	-0.495562
										12.2687	-14.0653	-0.494351	-22.2557	-16.8198	44.563	20.8906	-0.554336	0.871426	29.6648				-6.44233	-1.28479	-4.33343	3.5416	-9.28854	3.87811	-4.215	3.71142	-3.20193	-0.79123
										-8.54789	-30.6809	-1.25607	46.0646	5.12429	40.619	-42.4859	9.14811	18.3167	-4.00804				-3.25239	0.137858	6.91914	-0.547449	7.63492	-16.4582	7.00227	-0.471009	-0.76652	6.927
										-20.1057	-3.19276	-13.8039	14.4575	-16.9354	5.68612	-17.5885	6.02752	35.8564	-8.56113				-1.20392	8.95607	2.82159	2.03678	10.2083	-0.0414061	2.60733	2.11816	10.5337	-3.44079
										-21.304	3.12053	-10.6119	-19.1172	25.0033	31.1826	15.989	7.87968	25.9678	-23.9971				-0.469539	10.5633	-3.06445	4.30511	-7.92049	8.38276	-3.12049	4.42901	6.28289	-5.87736
										3.51172	-27.1812	-3.41176	37.6626	-6.68551	26.0313	-33.9991	5.67818	14.6012	-3.96372				-3.36538	1.00987	5.36126	-0.157352	7.27292	-11.7511	5.26178	-0.019509	-0.177172	5.95328
										-4.02558	-27.3361	4.16949	-24.0392	-21.2988	36.7176	27.2173	-3.3578	-8.26751	22.6415				-2.08553	1.2837	-4.91919	3.07237	-10.4151	1.61358	-4.87181	3.05191	-0.614569	-1.26404
										4.83158	-16.6657	-3.30499	6.28902	-6.70679	-7.43142	-6.55008	-4.45763	16.2637	18.2761				-4.19844	-0.938927	0.846783	1.74651	7.73749	4.05002	0.956514	2.05927	-3.78579	3.7883
										-7.76921	-19.4666	3.36601	-11.8685	36.1711	19.458	13.1879	-6.79815	-1.67315	18.0319				-2.12396	-1.27746	-2.21053	2.20093	-3.72041	8.2165	-2.02366	2.96645	0.282078	0.225355
										3.43145	-27.2922	0.970212	-9.25927	34.4276	12.7652	10.0509	-7.34021	-0.0233029	16.3604				-2.73042	1.38571	-2.03362	2.13066	-1.92773	8.38421	-2.00411	2.15995	0.269922	0.712354
										-22.9565	-6.10534	5.9755	-32.0814	11.6206	-27.3869	31.805	4.69462	-14.5449	7.25728				-0.0931493	8.13792	-5.68888	4.10438	-11.441	-2.83755	-5.56038	4.56727	3.22112	-5.191
										-18.7707	-6.45653	-6.44623	-16.8984	26.8683	28.4385	16.1232	3.23412	25.1709	-25.7989				-1.11618	7.5237	-2.73288	3.65869	-7.17214	8.73235	-2.77286	3.68088	5.74796	-5.89307
										25.5961	3.38193	12.4586	-42.0952	3.88077	-49.2583	42.3757	9.76927	-21.2429	17.3363				-3.52305	-11.6597	-7.8351	5.14386	-12.5742	-9.25388	-7.79092	5.71757	0.497929	-3.84056
										-22.5962	3.61583	-16.0916	0.369983	11.3288	-0.0789295	-1.48874	8.61695	37.3697	-16.0535				-0.541734	10.3329	0.36949	3.85046	4.58768	8.2838	0.502526	3.65595	9.07434	-4.57381
										-24.6272	-6.62827	1.44641	32.1207	-48.865	-5.27213	-26.4068	6.74092	32.4197	-4.88386				-1.30586	8.58198	4.41924	1.554	9.61116	-6.19397	4.24458	1.52959	10.8431	-2.28922
										-16.4829	-4.44924	8.38673	-35.0966	10.4387	-42.6861	35.6958	5.73334	-15.5769	10.1542				-2.12119	8.03299	-6.98967	4.74302	-11.1831	-6.75514	-6.84519	5.18841	2.27134	-5.08999
										-14.7228	-1.08348	-13.8643	7.36103	-5.3873	-0.302709	-8.59604	6.15989	36.6428	-16.7164				-2.10654	9.79139	1.69804	2.52223	9.13043	4.6394	1.52302	2.69227	9.05343	-4.31915
										12.3202	-19.577	-7.22035	36.3329	-11.3135	22.0569	-34.8869	-0.0728338	20.3321	4.84362				-5.44603	0.176384	4.7775	0.215526	8.02266	-10.4195	4.84334	0.152062	-2.56772	6.59184
										-3.80999	-29.0179	0.447544	9.48004	-7.21389	-9.16932	-9.68186	-8.40886	1.84523	4.97096				-2.20121	1.45032	0.717733	0.880325	7.4286	3.715	0.661755	0.800146	0.949731	2.96637
										-22.3753	1.80262	6.28873	-35.1512	12.3718	-29.5058	33.6896	6.79558	-13.8279	7.73094				-0.276522	10.2431	-6.11311	4.32913	-11.0864	-3.43243	-6.02897	4.97393	3.26315	-5.2894
										-6.15122	27.7943	23.9779	1.24408	27.2007	-26.2311	-0.117218	-24.892	-35.6264	-4.82171				9.40483	-1.39039	-1.75819	-1.02758	-1.47537	-0.224405	-1.62363	-0.417762	-9.37396	-4.97156
										-23.0339	3.43267	-13.6752	9.38906	-10.0542	2.61953	-10.6217	6.36116	36.673	-13.1617				0.0934327	8.9038	2.24214	2.96237	10.0626	2.82148	2.05089	2.89551	10.2087	-4.35135
										22.976	5.96089	-26.8142	10.9651	-19.0577	-16.8382	-11.5091	19.504	0.397526	-26.8045				-4.02268	-12.3428	2.56803	4.196	4.4899	0.909069	2.75855	4.47901	6.05367	1.85534
										21.3995	6.78765	1.2047	-36.8794	1.6301	11.7368	30.7227	11.1563	-21.1335	11.1554				-3.71431	-10.6198	-5.36425	5.0361	-11.7744	-0.858738	-5.19938	5.30687	2.23955	-2.70735
										-3.94516	-23.4915	1.06724	14.8857	-20.9608	2.05816	-16.3962	-7.50587	3.87568	1.60619				-2.24552	-0.163783	1.62364	0.315223	8.92939	0.452708	1.69112	0.309555	1.0629	3.53796
										7.73062	-15.7302	-1.02832	-13.2698	36.65	20.9687	13.5738	-4.25036	8.32993	30.4336				-5.89643	-1.7552	-2.34047	2.97928	-4.10509	8.12202	-2.1411	3.12158	-3.87785	0.642952
										-10.7912	27.0778	16.6797	-7.31961	41.0483	-23.3504	8.34758	-22.5409	-39.7608	0.77937				9.5039	-0.341891	-3.14603	0.221602	-4.07328	3.11215	-3.45081	0.409064	-8.2188	-6.1181
										-12.5407	-4.37853	-14.1571	13.1182	-15.5486	5.53086	-14.8357	6.90295	37.2333	-10.3865				-2.52641	8.76259	2.65084	2.55873	10.3517	0.756209	2.56438	2.63493	10.1887	-3.64148
										19.4627	14.6619	-18.3608	28.7983	-54.9158	-11.0548	-24.9739	16.8577	7.32785	-19.8487				-6.58455	-11.2918	5.14217	2.37159	7.92475	-6.15017	5.00451	2.44155	5.2586	4.37316
										-21.9503	-4.99994	7.48711	-34.547	14.5019	-37.0213	34.4351	5.96179	-14.9371	8.70169				-0.443809	7.92432	-6.56459	4.93003	-10.1026	-5.36642	-6.41081	5.16121	2.95469	-5.29138
										24.1117	9.51456	-18.4316	-14.8151	52.5862	9.32748	10.8424	15.1575	-10.0036	-33.4238				-4.59604	-12.4302	-1.57907	5.51253	-4.15622	10.6841	-1.33767	5.72192	4.03705	-0.443484
										-0.644628	-29.5897	1.80189	-14.4588	31.5826	29.4578	17.5641	-9.94389	-1.42844	19.4489				-2.40097	1.66077	-3.11701	2.36561	-6.32842	7.37194	-3.20947	2.69606	-0.00808083	-0.14036
										-20.8292	-3.25795	1.24034	-28.4864	-0.965862	15.2247	26.4972	5.12049	-13.5265	4.92826				-0.444416	8.71878	-5.01286	4.00724	-11.5988	0.307109	-4.83838	4.55097	4.01531	-5.49999
										6.32496	-30.4699	2.31472	-9.32406	35.9446	21.2109	10.6239	-8.85349	-0.659994	17.0279				-4.91649	1.17476	-2.26408	2.16499	-4.24242	7.92922	-2.11429	2.20279	0.262986	0.406609
										-21.2337	1.63076	-12.9084	11.7813	-10.2244	2.9453	-13.2109	5.75213	35.1376	-11.1474				-0.064911	10.1113	2.36406	2.52822	10.1312	2.74699	2.21462	2.86214	9.85526	-3.60884
										5.14614	-19.2115	12.2056	-34.4119	13.2836	-39.5637	38.2657	3.0884	-15.3057	26.2832				-5.67677	-1.19079	-6.83695	4.1479	-10.1262	-6.02089	-6.96649	4.42417	-1.91273	-2.70957
										-1.2683	-16.9534	-1.12291	6.49874	2.30109	-9.86103	-6.61612	-7.00524	3.00518	7.53984				-3.49855	-1.09475	0.390313	1.49868	5.70355	5.15035	0.276926	1.45159	0.0656512	2.67836
										-23.6779	-2.40881	-12.3884	18.5319	-48.5538	-5.15022	-22.1128	6.59358	32.8336	-6.52361				0.228289	9.80887	4.02111	1.65301	9.66626	-6.13952	3.90431	1.8549	10.4448	-2.33404
										-11.6469	30.2632	23.058	4.11846	-5.56149	-32.7656	-2.50517	-25.122	-35.3465	-10.0652				8.01514	-0.504237	-1.37235	-1.21575	-0.618461	-2.21711	-1.49446	-0.899153	-10.2686	-4.50711
										-20.4376	2.60718	-0.441614	38.0357	0.401575	30.5718	-34.3732	8.65498	26.7639	-2.60446				-0.480502	10.2138	5.93876	0.305624	6.39796	-13.5047	6.01944	0.364065	10.8432	-0.715491
										4.79044	-28.2553	1.36205	-15.3679	25.435	35.1641	18.7345	-10.5529	-3.37182	19.9035				-3.59448	1.21725	-3.32176	2.51022	-7.63913	7.50593	-3.30712	2.63521	-0.448893	-0.0348329
										-2.30665	-24.0957	14.9152	-40.4626	2.47749	-51.6661	43.4387	7.01209	-18.9464	21.488				-2.53491	-1.05495	-8.25622	4.74417	-12.8095	-9.97782	-8.06563	5.34374	-0.568743	-3.70008
										7.2584	-24.7245	-4.75265	32.0675	-43.8591	-14.5708	-31.8931	-1.43653	19.837	6.27618				-6.91293	0.0494543	4.36641	-0.175334	9.13549	-8.72252	4.25271	0.00276462	-2.75013	6.16239
										24.8021	14.7834	-17.6875	-13.8008	51.8896	11.1006	11.1596	13.9964	-11.4052	-32.647				-5.85368	-12.1973	-1.81018	4.86403	-4.44765	10.1953	-1.90534	5.00303	4.41197	-1.2917
										25.6156	14.5626	-4.55696	44.6392	3.35271	36.691	-39.8494	11.7895	13.2973	-13.3563				-5.99868	-11.7838	6.73781	0.198963	6.7955	-15.4621	6.6202	0.178188	3.75865	5.56833
										22.2548	7.88437	-22.3141	16.6759	-27.6439	-5.76259	-15.919	16.4009	4.30377	-25.8032				-4.68402	-12.4147	3.4775	3.6619	7.69867	-1.57544	3.4793	3.74913	5.6389	2.81364
										-7.77428	-24.5934	1.65908	4.74969	4.83612	-10.1936	-4.54469	-9.39372	3.03088	8.8297				-1.11703	-0.35252	-0.0275289	0.983342	5.27145	5.47755	-0.175386	1.04815	-0.0763272	2.57903
										-20.8899	-2.56656	-7.54523	-16.4974	25.3363	26.6117	14.5663	3.85011	26.9019	-25.9573				-0.777402	9.1151	-2.64491	3.40038	-7.19352	9.62055	-2.5695	3.81283	6.40938	-5.91596
										5.53669	-12.4116	-5.74782	-2.63569	20.7104	-2.17005	2.43113	-1.70051	12.0784	28.4838				-4.08525	-1.9634	-0.462292	2.81663	2.442	7.86655	-0.537923	2.98706	-4.2263	1.1736
										-3.10136	-30.2754	2.48736	9.35295	-0.323354	-10.8599	-9.33799	-10.5449	0.412572	6.95343				-1.87642	1.52425	0.257874	1.27567	6.21616	4.66864	0.440339	0.976039	0.702783	2.42192
										26.2969	10.5106	4.05501	-36.6094	14.6553	-31.9779	32.6281	9.29649	-21.625	13.2983				-4.47831	-12.4584	-5.9619	5.0179	-10.5431	-4.06031	-5.86094	5.30274	1.5444	-3.05074
										-19.1929	-0.0392583	-14.4127	10.4974	-11.8685	3.56139	-11.7755	7.0127	36.7826	-11.8269				-1.0075	10.3534	2.39747	2.6257	10.1589	2.18476	2.31456	2.77573	10.4142	-4.17415
										6.24741	-15.4186	-3.25935	5.55661	0.914239	-9.57735	-5.78499	-4.56115	16.0363	21.1858				-4.92036	-1.86562	0.614623	1.58993	5.97169	5.01814	0.547185	1.96348	-3.92248	3.12376
										-11.7769	31.2633	22.4141	20.716	-25.3111	-37.5165	-16.5966	-23.8027	-24.41	-15.4559				9.42039	-0.0943064	1.50385	-1.71793	3.30397	-6.99452	1.35323	-2.35664	-9.89438	-1.7959
										-3.45765	31.4719	20.2694	-38.541	1.01192	-53.7077	46.8088	3.15324	-28.3116	19.1493				7.77904	-0.78355	-8.58061	3.93123	-13.2245	-10.698	-8.49306	4.41354	-2.74766	-5.12554
										-18.2886	-6.12855	-2.47054	-26.834	-17.9085	44.8222	23.7114	5.2608	-11.8906	3.50299				-1.65333	7.6406	-4.14936	4.14305	-9.38696	3.91755	-4.09605	4.38472	4.72639	-5.72208
										-25.1252	0.722182	11.4015	-16.2327	25.6961	31.9128	19.3464	-14.747	24.6365	-23.6936				0.353963	8.83371	-3.34895	3.60323	-7.68984	8.11614	-3.19706	3.79075	6.12042	-5.41042
										-24.1534	-1.00083	-10.4572	2.57549	7.871	-2.06767	-3.59392	3.19821	34.1943	-17.7142				0.441797	9.44245	0.420328	3.07847	5.78733	7.4506	0.392298	3.09214	8.89601	-5.15389
										21.6939	10.8498	-16.7081	28.8824	-54.7745	-12.7041	-25.6065	15.2793	8.31409	-19.115				-5.96958	-12.0853	5.24858	2.06162	7.82617	-6.73084	5.18313	2.08475	5.16154	4.37774
										-6.72689	18.5555	17.31	10.659	-16.3295	-38.1522	-9.58078	-26.2526	-29.8118	-12.6563				10.6466	-0.983753	0.139978	-1.21581	1.32709	-5.39767	0.141219	-1.11637	-10.625	-3.10449
										-8.05506	33.0596	20.3191	21.5123	-33.2369	-31.0356	-20.454	-28.3412	-20.2422	-13.1188				8.15547	0.568224	2.42635	-2.07875	6.55278	-8.55893	2.24725	-2.10252	-10.2905	-0.975385
										-18.3692	-5.9113	0.90137	31.2404	-49.5973	-13.9655	-25.9478	7.03299	31.318	-5.08401				-1.6684	7.7063	4.47906	1.26198	8.64487	-7.43579	4.41909	1.37609	10.4629	-1.92849
										1.70666	-26.1083	-4.15491	-7.45099	30.4169	6.29922	8.05312	-2.29716	-0.235228	15.3361				-3.68471	0.855927	-1.55851	2.70636	-0.64823	8.02335	-1.55227	2.32972	0.44748	0.981063
										-20.4995	-4.98936	-3.76788	-26.4582	-15.1632	49.7329	22.6655	6.09318	-10.2879	2.64922				-0.539306	7.74741	-3.75291	4.12226	-8.91057	5.14707	-3.55199	4.12987	4.9826	-5.74133
										-20.4337	-6.31055	-1.1186	36.4444	-5.58162	25.703	-33.1746	6.80425	27.4466	-4.96569				-0.709688	7.51378	5.36741	0.300374	6.92408	-11.7985	5.41655	0.344926	10.4619	-0.929963
										1.76498	-17.7786	8.29351	-30.0434	13.2232	-31.9053	33.1463	0.121559	-15.0354	27.7051				-4.2063	-0.762443	-6.37291	3.88543	-10.6978	-4.0036	-6.34018	4.126	-1.97691	-2.58691
										24.1519	2.44256	-24.18	13.3497	-22.9849	-11.6431	-12.7145	18.1174	2.43237	-26.9855				-4.57403	-9.98675	2.92553	3.68778	6.06274	0.139224	2.89907	3.87114	5.85445	2.3579
										-5.38193	24.4148	16.9569	-30.8925	6.97027	-37.6729	40.0237	-2.44585	-32.0298	15.8088				9.82535	-0.207872	-6.95165	3.14813	-11.5705	-5.47135	-6.82588	3.54934	-4.80258	-5.7351
										-18.4773	1.5076	-9.60368	3.68023	7.19251	-1.80655	-4.4066	1.94107	32.7321	-17.4174				-0.775501	10.5395	1.16372	3.01932	5.98825	7.43991	0.781233	3.39782	9.0431	-4.66275
										21.4863	6.34609	-11.9969	34.2402	-11.0216	24.6514	-31.6371	15.7139	11.3686	-15.6481				-3.56719	-10.744	5.68793	0.860205	7.34979	-10.9113	5.44104	0.980589	4.54079	5.25273
										-3.2991	-24.1831	-6.9246	18.5909	-20.6506	2.30572	-17.7936	-2.01874	5.14148	1.53097				-1.6118	0.482257	2.02159	0.551267	8.99044	0.434278	1.875	0.637397	0.964895	3.70002
										7.15348	-13.0921	0.399917	20.8332	-29.8515	7.08892	-24.5271	-8.49598	18.6983	14.8292				-4.93693	-2.15053	2.99845	0.984351	10.0084	-2.1378	2.52298	0.980382	-3.73984	4.66019
										-18.6319	-5.90317	-10.2537	-10.6608	20.6625	11.9943	8.2616	4.73699	29.6128	-23.5012				-1.27004	7.6453	-1.35516	4.05066	-0.687925	10.0603	-1.27424	4.2654	7.30193	-5.71906
										14.4093	-19.1338	-2.85392	18.7812	-27.8954	6.84199	-21.089	-7.82414	20.085	13.7513				-6.81722	-0.502104	2.51851	1.20414	9.73097	-1.57096	2.37754	1.24622	-4.08539	4.96775
										8.69109	-14.1278	-4.78344	-4.61457	31.1695	6.13613	4.53715	-2.37704	10.2781	28.4161				-5.80182	-1.9063	-1.5283	2.54901	-0.748575	8.3654	-1.23701	3.0126	-4.10035	0.928145
										-6.96822	-22.2366	-10.5458	25.3766	-40.6102	6.51139	-22.3977	-0.67393	3.72556	-2.92122				-1.35413	-0.717665	2.83166	-0.368443	11.2575	-3.69972	2.83238	-0.163846	0.539029	4.68519
										-19.426	-5.22221	1.57001	31.2912	-49.8858	-13.3747	-26.4457	7.37415	31.5949	-4.84782				-0.788429	7.64684	4.70312	1.39069	8.60438	-7.19721	4.41135	1.35976	10.9051	-2.04189
										-1.85255	23.2823	22.1743	14.1454	-20.0828	-36.9583	-13.5977	-28.9405	-26.4046	-9.9751				9.56594	-1.55001	0.573609	-2.07243	2.07655	-6.19306	0.290952	-2.17519	-10.0082	-2.78473
										-2.87768	-25.2669	3.37294	-10.9767	35.4368	22.7021	12.9087	-8.04937	-2.19447	16.6703				-2.4783	0.383236	-2.5891	1.98415	-4.51901	7.80489	-2.71488	2.26407	0.167295	0.248929
										0.389196	-22.2798	4.67562	-7.21508	31.3142	7.91553	8.50416	-10.5627	-2.01617	14.1577				-3.21025	0.0932647	-1.80468	1.59632	-1.2125	8.19262	-1.85375	1.75074	-0.239198	0.861194
										7.35107	-24.55	-1.02978	2.39196	20.5932	-2.68882	-2.34323	-6.55413	12.9589	24.5104				-6.7105	-0.994201	-0.27433	1.95163	2.48114	7.67298	-0.576121	1.96618	-4.18183	1.85653
										-3.6388	-20.3483	4.44294	-4.72775	28.0745	3.49102	5.88046	-10.8856	-1.52651	14.3344				-2.41223	-1.253	-1.29889	1.6984	0.194617	8.01289	-1.25614	1.74595	-0.364436	0.935862
										9.13724	-20.736	-3.13957	14.9885	-17.4079	-1.46329	-15.2543	-4.52245	18.4377	17.3852				-5.06829	0.00555447	1.86974	1.06509	8.48838	1.44453	1.62323	1.01541	-4.10805	4.09694
										22.1496	15.1726	-19.1726	30.1717	-55.2011	-10.6667	-26.4163	17.9237	8.06418	-20.64				-6.32648	-11.8889	5.05265	2.50571	7.9647	-6.10767	5.03967	2.51743	5.40132	4.34913
										-9.93802	-23.434	7.89065	-28.2341	11.4559	-27.2299	31.9905	-1.34593	-11.0202	22.755				-1.98229	-1.19229	-5.86431	3.49663	-11.4951	-2.72002	-5.98356	4.11939	-0.791472	-2.16895
										-17.1087	3.12369	1.12357	33.8771	-50.0233	-12.7976	-28.5181	6.73254	30.4334	-4.05022				-1.5039	10.2029	4.53582	1.2163	8.89083	-7.16261	4.48119	1.40848	10.6111	-1.59096
										-13.057	-3.51259	-16.1365	15.4353	-27.1675	3.2133	-16.786	9.12391	38.7405	-10.1691				-2.46914	8.24337	2.97787	2.31155	10.2082	-0.748179	2.94945	2.49172	10.1597	-3.55335
										-6.83356	23.8841	16.6092	-8.27782	43.8647	-24.1354	9.29172	-22.5307	-41.0538	3.81619				9.99056	-0.464754	-3.63583	0.453819	-5.0418	2.87915	-3.53081	0.558625	-7.61191	-5.91229
										-14.4548	-2.36663	1.60413	30.9924	-49.8498	-13.2085	-26.2274	7.42543	31.7065	-5.21395				-1.81693	9.06942	4.54716	1.37478	8.72408	-7.25207	4.33509	1.4671	11.029	-2.0929
										10.6393	-26.0053	-5.15286	12.6998	-12.8331	-4.42297	-12.7976	-3.03126	18.9755	18.079				-5.38968	0.878997	1.57208	1.57312	8.31122	2.73943	1.63481	1.64692	-4.50923	4.15271
										6.7287	-23.3078	-3.43201	9.90613	0.0613453	-10.3085	-9.4293	-4.61959	18.3119	19.4637				-4.6938	0.711136	0.832775	1.78133	6.06559	4.84954	0.746061	1.67196	-4.46529	3.52899
										-21.9433	1.32114	-9.87705	-12.4306	22.7287	21.9738	10.4933	4.44748	30.0203	-24.8691				-0.362558	10.2317	-1.9756	3.98619	-6.17543	11.0278	-1.89402	4.26572	7.03493	-5.68031
										23.6194	13.4752	8.01436	-39.0165	13.2897	-40.7537	37.2091	9.44679	-20.2721	15.6485				-6.00492	-11.7622	-6.62653	5.01481	-10.3599	-6.15653	-6.59656	5.45183	1.03887	-3.61462
										-11.5193	-0.756195	-14.9228	3.65087	9.05787	-1.1521	-4.56691	7.40569	37.7417	-20.1434				-2.58006	9.25622	0.860208	3.50586	5.37589	7.90168	0.888733	3.65251	8.67469	-4.74299
										0.0511135	-23.8594	-7.56349	-3.99552	22.8044	-0.972487	3.18117	0.125982	0.517406	14.0691				-2.98944	0.543187	-0.773138	2.42069	1.9344	8.00911	-0.722866	2.4101	0.427967	1.08461
										6.89313	-18.6858	-0.876224	20.0373	-39.0819	4.19165	-22.7377	-9.16671	22.2995	14.2504				-4.66296	-0.983101	3.09892	0.819826	10.6533	-3.35998	2.8138	1.1709	-4.13685	5.109
										19.7873	4.46077	1.24306	-36.4152	-0.492053	13.4114	30.4223	10.772	-20.8707	10.8749				-3.38692	-11.0842	-5.16748	4.93826	-11.6419	-0.268021	-5.01132	5.12611	2.13733	-2.83106
										-9.4782	23.0495	19.7978	-14.4191	47.5981	-25.2943	15.3113	-25.6485	-36.9559	5.17069				10.7301	-0.47091	-4.23057	1.30608	-5.93943	2.8986	-4.22777	1.65862	-7.14642	-5.76356
										-17.8178	3.70636	-13.4438	-1.62176	15.4299	1.9847	0.321838	6.90756	34.6606	-21.2314				-1.39231	10.2992	0.166304	3.77838	3.22868	8.59848	0.117219	3.89057	8.12458	-5.28108
										-20.3554	-6.93838	-8.88206	-12.9847	21.3801	18.5084	11.9236	4.02831	30.1075	-24.1999				-1.04372	8.7931	-1.75352	3.96865	-5.24796	11.321	-1.70189	4.23503	7.17878	-5.13977
										-2.61712	33.1044	24.2948	10.1614	-15.6324	-37.5975	-7.86742	-24.253	-29.5094	-8.12067				7.59237	-0.281637	-0.0240699	-1.41782	1.18772	-5.24922	-0.0610282	-1.1635	-9.89348	-3.23978
										-8.33005	26.4217	19.2803	1.08081	27.7081	-24.1563	0.295767	-29.3006	-38.3418	-7.36949				10.0649	0.453688	-2.06973	-1.24068	-1.57369	0.0879074	-2.26317	-1.0594	-9.49951	-5.07026
										22.716	8.78577	-26.0347	7.74745	-19.9684	-16.6271	-7.39379	20.0218	2.48434	-27.6543				-5.00818	-12.3523	2.4908	4.65652	4.57154	0.857	2.48706	4.62689	5.11146	2.10344
										20.9922	8.31561	-20.4797	20.775	-32.8094	-2.14043	-18.4697	16.4529	6.04826	-23.9555				-4.44899	-10.062	3.99848	3.21675	8.4559	-3.20647	3.96747	3.14	5.64706	3.38672
										12.2588	-19.4469	-6.71178	9.54306	-8.15219	-6.53548	-10.2116	-0.997408	19.0488	20.4279				-4.7509	0.198034	1.22698	2.07507	8.04167	3.78461	1.35601	1.9266	-4.56854	3.60518
										-5.12927	20.9093	1.66739	46.2721	3.94902	40.7189	-44.3699	7.17229	-12.3244	-12.9985				10.5161	0.13106	6.81425	-0.8508	7.51308	-16.4851	6.58109	-1.13162	-9.85037	0.682316
										-5.9829	20.2813	15.604	-31.7764	8.94439	-31.0077	38.8608	-1.21437	-31.9307	13.7319				10.753	-0.757971	-6.67901	3.44943	-11.4224	-3.98736	-6.43849	3.93427	-4.90699	-5.44919
										10.9457	-17.0157	-0.0293402	-20.8924	22.4507	37.414	20.41	-2.18565	2.05183	29.5834				-4.5169	-1.1758	-3.56637	3.2175	-8.15382	6.49713	-3.52529	3.47221	-3.25527	-0.665079
										-16.965	-3.62293	-12.7921	-9.30816	21.7971	16.5257	7.46368	7.71187	31.6271	-23.5615				-1.92892	7.69081	-1.3303	4.21899	-2.18503	10.4334	-1.26286	4.43165	7.17474	-5.09698
										25.6647	12.5451	-20.9211	0.838882	46.3118	-8.97478	-4.09872	15.3998	-3.55742	-29.7997				-5.21656	-10.1235	1.39652	4.63253	2.82961	3.23416	1.37293	4.68616	5.46311	0.670174
										-13.7337	0.205244	-0.941159	-27.0467	-23.6359	37.5115	25.5055	5.57917	-13.3612	4.00772				-2.18686	9.84636	-4.26762	4.22654	-10.7486	1.99807	-4.26917	4.45087	4.43598	-5.74225
										29.4688	10.4418	-4.11875	44.5068	3.178	35.3911	-40.4817	11.637	13.5045	-13.3685				-4.92018	-12.4977	6.70526	0.323963	6.53151	-15.0765	6.59395	0.23809	3.88643	5.46104
										13.1992	-11.2473	-24.1092	13.7319	-22.5637	-11.2175	-12.9581	18.0267	22.1672	19.0244				-4.56825	-0.961579	2.49886	3.30899	6.38493	0.268551	2.56558	3.21287	-3.81171	4.1493
										14.015	-26.1152	-5.30781	16.0687	-19.9525	2.51711	-16.211	-3.19565	20.6505	16.1797				-6.55209	0.384434	2.05383	1.18636	9.23699	0.38787	2.26127	1.19577	-4.32469	4.62151
										-19.5376	-4.09554	-13.0095	6.88181	-8.08264	0.663179	-8.25485	5.10874	38.8286	-12.8702				-0.965912	7.76511	1.74403	2.77464	9.37418	3.68372	1.80534	2.62915	9.98982	-4.09412
										-3.35088	30.564	22.7849	4.51272	26.2456	-26.4007	-2.94724	-25.3647	-35.3078	-9.51172				7.95683	-1.13742	-1.66972	-0.926568	-1.40044	-0.547178	-1.63528	-0.916099	-9.57142	-4.41376
										-6.59948	21.4364	17.3926	9.87407	-16.384	-36.8162	-8.81555	-26.7088	-30.3652	-12.8513				10.8935	-0.483129	0.29458	-1.40719	1.37844	-5.45132	0.0568832	-1.43459	-10.5798	-3.24726
										9.01651	-26.0354	-2.18015	8.88118	-2.68396	-9.32966	-8.58891	-5.19189	16.4043	18.402				-4.60335	0.617784	0.664406	1.35778	6.65966	4.64755	0.75775	0.97248	-4.00482	3.81061
										-2.95636	27.9358	21.6852	-42.8472	-5.90668	-58.7784	49.8961	6.31738	-26.5784	22.1593				7.8033	-0.603827	-9.41088	4.02999	-13.975	-13.3619	-9.48821	4.72114	-1.58865	-5.04605
										-7.60845	-24.8237	2.65287	2.60584	15.9371	-6.75996	-2.09182	-10.0775	2.17862	11.3302				-1.10015	0.0220952	-0.453827	1.26167	3.82543	6.77608	-0.541758	1.27732	-0.100798	1.96225
										4.98261	-16.9007	11.262	-33.406	14.4499	-35.7964	36.9072	2.46671	-15.0646	26.69				-5.20825	-1.6441	-6.59318	4.1299	-10.0631	-4.94108	-6.45351	4.54596	-1.94562	-2.63199
										18.6301	15.752	-19.3478	28.0438	-55.203	-9.0443	-24.4026	17.9588	8.64496	-20.5737				-6.21833	-11.7032	4.98719	2.57823	8.1206	-5.61447	4.93101	2.69191	5.41798	4.30298
										6.87522	-14.5381	2.4689	17.9703	-16.1161	-1.23288	-16.9947	-10.218	16.3289	16.8773				-4.25009	-1.57797	1.75601	1.22844	8.86463	1.6399	1.84432	1.21778	-3.80577	3.88922
										10.8111	-26.0928	-2.11192	1.28837	13.3939	-6.17891	-1.46842	-5.27191	14.8963	22.8601				-5.24542	0.989802	0.211103	2.75203	4.43127	6.67916	0.138395	2.57994	-3.76374	2.61775
										5.31094	-14.9639	6.43155	-11.4284	33.0503	27.9877	14.7031	-6.98407	4.24252	28.6378				-4.2885	-1.09212	-2.84628	2.48938	-5.90516	7.42599	-2.77847	2.58768	-3.05747	0.108237
										-14.9472	-2.48117	-10.0335	5.58905	-5.40378	-0.0889531	-6.3938	2.44014	33.8753	-14.3272				-1.5508	9.05914	1.70435	2.75933	9.13703	4.62827	1.39558	3.03094	9.99252	-4.56072
										-4.38805	22.3674	7.81403	37.5876	-33.3767	-30.3182	-40.0957	-2.1296	-19.2708	-13.2774				10.3562	0.049907	4.07184	-1.35667	6.93386	-8.83318	3.79629	-1.36488	-10.266	-0.895314
										2.06551	-25.9634	2.1546	-11.5386	35.2019	23.4414	13.2326	-6.20271	-2.33599	16.8297				-3.48102	0.61736	-2.52748	2.40469	-4.63855	7.77477	-2.62834	2.46732	0.164133	0.27895
										-9.70733	26.6628	20.8208	-10.6185	45.187	-24.0118	11.8525	-26.4841	-36.9974	1.77358				9.68664	0.504812	-4.06332	0.406904	-5.40973	2.88282	-4.01448	0.725563	-7.76818	-5.39485
										8.25485	-19.1003	-5.30305	3.39855	-1.81136	-8.55319	-4.11576	-2.40695	16.3332	23.4367				-6.84709	-1.0562	0.556233	2.17994	6.56308	4.87517	0.532484	2.33481	-4.35219	2.94454
										-18.4144	0.566162	-13.2143	10.8645	-9.92629	2.82681	-12.2121	5.85652	35.8762	-11.6015				-0.897168	9.50341	2.29125	3.06815	10.0522	2.88528	2.15158	2.97661	10.5598	-4.13497
										-24.3851	-0.128249	-14.2866	10.6547	-7.86948	-0.156347	-12.0215	6.9077	36.496	-12.2205				0.208382	8.64003	1.77994	2.5762	9.09696	3.78061	1.68973	2.77626	9.87853	-4.0588
										-7.83051	24.2944	17.5757	0.556961	26.3385	-25.5103	1.20883	-30.8037	-37.3342	-5.41138				10.0104	-1.12116	-1.89564	-0.642516	-1.39254	-0.422054	-2.33461	-1.06699	-9.72587	-5.40223
										2.94989	-28.0525	19.5447	-44.1806	-3.84517	-57.2522	48.7712	8.58195	-24.6067	23.5503				-3.17066	0.650788	-9.17175	4.48076	-14.0527	-12.4834	-9.16924	5.05535	-0.977976	-4.69958
										2.12182	-27.6962	5.87664	-21.2843	-14.1031	47.0207	24.2592	-5.68296	-6.44694	20.5603				-3.29994	1.3094	-4.28481	2.64844	-8.59138	4.68277	-4.30159	2.86305	-0.0710579	-0.792357
										-6.72356	19.885	16.9068	12.0281	-22.1069	-37.6857	-11.1598	-25.992	-29.2338	-13.4812				10.8503	-0.914593	0.633369	-1.66841	2.64852	-6.68497	0.445116	-1.66047	-10.6992	-2.85937
										-20.1598	2.40026	-1.99578	41.7022	2.66883	34.8296	-38.6721	9.89968	24.2686	-3.69341				-0.575033	10.5163	6.40987	0.00545144	6.4553	-14.8267	6.3698	-0.0743591	10.6122	-0.225925
										9.25471	-17.0037	-4.04744	-2.65682	20.654	-2.29429	2.14723	-3.22606	12.4024	26.58				-4.85484	-1.11158	-0.526435	2.81931	2.49928	7.79679	-0.452957	2.84773	-4.03803	1.80634
										-8.27789	25.3572	19.6556	-0.638644	28.9348	-24.2887	2.18097	-28.6148	-37.8792	-6.2264				9.53264	-0.714222	-2.24813	-0.962972	-1.77614	0.351325	-2.51618	-0.918253	-9.88624	-5.23616
										-4.90916	27.9833	18.7246	-34.8938	5.24659	-50.4748	43.6668	0.396015	-30.2842	17.039				7.87892	0.137789	-7.97733	3.68214	-12.7909	-9.35875	-8.00503	4.354	-3.87636	-5.31242
										-9.70868	25.9715	17.9302	14.8001	-17.5834	-38.1681	-12.9378	-31.0084	-29.3694	-9.97188				9.2006	-0.496816	0.244493	-1.55662	1.64313	-5.7419	0.260856	-1.52015	-9.98441	-2.97759
										-16.2183	3.99939	-15.0981	13.6537	-12.3701	4.01067	-15.1603	7.96052	38.5466	-11.4599				-1.71834	10.0965	2.42586	2.63382	10.2597	2.00331	2.39217	2.72272	10.0821	-3.79297
										-0.065189	31.4261	3.2392	42.6085	-2.23223	32.4745	-41.6699	3.95113	-15.1201	-12.2015				8.88578	-1.60027	5.80456	-0.973923	7.06891	-13.3765	5.58064	-0.93763	-10.1425	1.37882e-05
										-3.84782	-20.7901	1.71779	12.6331	-13.521	-5.55186	-12.8616	-8.93347	2.89855	4.60519				-2.62477	-1.02254	1.24279	0.733679	7.99183	2.6057	0.934748	0.866269	0.849551	2.82736
										25.1081	3.03526	-21.6614	-11.4807	54.3044	5.32018	8.58241	17.7686	-9.92142	-35.8349				-3.4725	-10.8176	-0.839576	5.55463	-3.64642	11.8691	-0.760551	5.77491	4.47571	-0.90753
										-17.785	-1.0636	17.0652	-39.2452	1.58069	-52.7115	44.5308	5.08264	-22.0113	21.1433				-1.06943	10.1823	-8.30975	4.53583	-13.0347	-10.337	-8.32595	4.86913	-0.276991	-4.57073
										-3.9475	-30.9241	0.914281	-7.03911	35.9991	18.0245	7.82151	-7.18448	-1.03931	18.109				-1.36296	1.28477	-2.13051	1.91796	-3.31269	8.05644	-2.06405	2.03434	-0.352449	0.259201
										-2.52097	-23.3901	-0.632014	9.43551	-3.51515	-9.30182	-9.67076	-7.38175	1.70523	5.87953				-2.70386	-0.117921	0.718313	1.58367	6.90345	4.52771	0.885237	1.72442	0.293748	2.67932
										15.6359	13.3939	-14.8688	-19.1726	29.9437	35.4762	16.6929	14.392	-15.032	-32.1306				-5.46012	-10.4972	-2.643	4.89266	-6.57081	8.59361	-2.50293	5.15648	3.52943	-1.65285
										-6.97273	-22.4698	5.11212	-14.6198	33.441	27.3552	16.0427	-6.85287	-3.08547	18.6912				-1.40144	-1.08036	-3.08106	2.57313	-5.72893	7.35594	-3.04283	2.52719	-0.454084	0.205223
										5.67808	-13.3395	0.729924	-24.2385	-18.2172	42.7618	23.6798	-0.495031	-1.95053	29.8462				-4.90117	-2.05591	-4.13101	3.46242	-9.46158	3.2212	-3.99266	3.62203	-2.63725	-1.15458
										-14.4021	-6.37991	3.30099	28.7458	-41.2406	-1.04049	-21.2652	8.80722	31.3804	-7.06021				-1.84277	7.85378	3.77072	1.34808	10.2631	-4.84504	3.58895	1.58106	10.3048	-2.58503
										-16.0533	-6.29077	-14.058	12.2473	-15.3283	5.41621	-13.8388	6.75124	37.6399	-9.43301				-2.21334	8.06325	2.96426	2.46099	10.3563	0.821771	2.82779	2.48121	10.1711	-3.55046
										19.9069	13.0348	-15.1179	-19.9471	28.2242	35.9489	15.6716	13.6355	-15.0575	-31.6844				-6.16558	-10.9045	-2.87772	4.99114	-7.20194	8.19338	-2.80464	5.19835	3.4814	-1.68358
										-7.82431	-24.6016	3.11756	14.9887	-18.6382	-2.07443	-15.0168	-10.2195	1.74317	0.784276				-1.11637	-0.440466	1.32677	0.388135	8.41114	1.42941	1.4267	0.475594	0.980957	3.71128
										-17.6605	-4.25237	-0.913945	39.455	-3.11132	27.5416	-36.3913	7.60803	26.581	-4.6868				-1.05144	9.11903	5.53161	0.35886	6.60863	-12.5509	5.74	0.243522	10.6766	-1.0132
										25.8209	8.42614	-23.3183	18.0183	-27.8705	-5.90603	-16.4165	18.4655	3.39988	-25.5598				-4.47062	-12.5021	3.60609	3.7115	7.78393	-1.65956	3.54289	3.65413	5.62631	2.76589
										-9.16992	28.8859	19.0612	21.5925	-12.3369	16.5149	-20.807	-27.235	-18.1694	-14.1397				8.52433	0.705578	2.85132	-2.08838	7.12473	-9.10682	2.60145	-2.04552	-10.379	-0.620229
										-12.068	0.568685	-15.4037	-8.22276	21.3661	10.8387	4.9195	8.81153	33.3851	-26.391				-2.38765	9.21249	-0.63945	4.06526	-0.487737	9.89738	-0.633836	4.29115	7.70981	-5.07688
										-4.84144	29.2308	21.518	21.8399	-33.1861	-30.8864	-20.4915	-29.9377	-18.5756	-11.5404				8.61148	-0.273751	2.49525	-1.92268	6.55961	-8.56915	2.45203	-1.78286	-10.22	-1.03796
										-5.07488	25.2044	22.1554	6.44919	-10.7808	-34.7864	-5.16984	-26.4298	-31.9454	-9.45499				9.22519	-1.13065	-0.851292	-1.77278	0.0955861	-3.85739	-0.867395	-1.20971	-10.3137	-3.83046
										-20.0364	-3.59408	22.4763	-44.614	-7.27212	-59.8381	51.5096	7.38702	-26.8597	23.4331				-1.65203	7.78986	-9.82457	4.06409	-13.4363	-14.1506	-9.93188	4.68135	-1.08883	-5.23962
										0.46591	-31.3243	-7.3002	34.1074	-7.54337	26.0567	-32.9703	2.59628	15.6746	-3.4367				-2.58753	1.64836	4.97356	-0.674886	7.24476	-11.5819	4.82307	-0.546935	-0.468714	6.20042
										10.8673	-20.3323	-2.99721	42.5789	2.62284	35.2836	-39.7363	9.35508	19.3866	0.0303686				-6.49841	0.434685	6.25802	-0.329779	6.59876	-15.0843	6.02513	-0.364192	-1.44644	6.80563
										24.5674	4.24966	-6.83321	-28.3694	-22.6179	40.7023	24.8563	12.5331	-17.4688	-30.081				-3.35489	-11.2979	-4.3673	4.85616	-10.4512	2.50448	-4.49408	5.02773	2.84937	-2.35301
										-9.43763	23.7461	5.8898	41.2533	-4.85883	31.6571	-42.4192	1.15554	-16.9166	-13.021				10.1847	-0.626634	5.37595	-1.32295	7.35247	-12.5022	5.24004	-1.31433	-10.4225	-0.352974
										-5.95332	23.9899	20.8192	-11.8086	47.1723	-25.0909	13.0524	-26.5282	-37.3518	4.07571				10.7688	-0.233368	-4.40491	0.60141	-5.93931	2.59295	-3.95758	0.986422	-7.32209	-6.08863
										-20.4492	-1.91131	-5.49538	-20.4427	23.3278	33.1766	18.4147	3.08705	25.9257	-26.7879				-0.435215	9.27603	-3.48464	4.11232	-8.31659	7.89177	-3.23535	4.10482	5.46538	-5.55703
										-3.74859	25.3658	17.5263	-34.0754	7.07761	-46.948	42.2648	-0.044887	-30.3402	16.5087				9.45291	-0.267469	-7.68528	3.8098	-12.0556	-8.21913	-7.64685	4.22318	-3.36848	-5.09242
										2.83359	-16.5845	-0.182919	-4.66388	29.2197	4.63451	5.19403	-6.49964	11.292	26.8446				-4.23435	-0.462386	-1.09555	2.27378	-0.266619	7.87977	-1.26364	2.40446	-4.0001	1.35045
										-8.50506	32.4726	16.48	-28.5472	8.6316	-31.0273	38.3084	-3.71508	-32.7988	13.2393				8.7038	0.983252	-6.47282	3.15732	-11.5185	-4.10194	-6.5215	3.65191	-5.01758	-5.45936
										11.2473	-20.8341	-6.42166	35.4895	-9.3992	23.8885	-34.169	1.03256	19.8587	3.74519				-4.95902	0.18737	4.85985	-0.384867	7.79064	-11.058	4.86809	-0.404218	-2.16882	6.15008
										11.8677	-12.9599	-1.57809	27.7335	-44.615	-14.4233	-31.2242	-3.62905	19.9063	6.59415				-4.6204	-0.956124	4.19099	0.287843	9.22066	-8.52754	4.23081	0.17878	-2.96175	5.90093
										20.4522	16.5854	-20.809	23.2623	-29.5528	-4.23411	-20.6853	18.1723	5.35696	-22.7675				-6.6148	-11.0405	4.04095	2.90268	8.12271	-2.16152	3.99647	3.01085	5.49997	3.22635
										19.8998	6.92087	-26.4945	6.28747	-17.2636	-19.0452	-6.19689	18.6471	-0.43361	-29.6516				-3.7362	-11.3369	2.36776	4.70534	3.83136	1.76802	2.32945	4.64521	5.35122	1.26984
										23.4035	10.2832	-14.099	34.7645	-11.6915	25.3015	-31.5037	13.937	11.1568	-16.6696				-5.03077	-12.5669	6.02928	1.27873	7.03968	-10.9375	5.86633	1.42441	4.35188	5.22081
										-19.021	-4.51909	-0.163597	36.1808	-9.58629	25.6062	-32.5581	7.81797	27.8908	-3.48494				-0.669866	8.75971	5.39176	0.6672	7.32038	-11.2905	5.30423	0.671231	10.743	-1.05894
										16.6218	14.9686	-16.824	-11.6783	52.2968	9.16258	8.62052	12.6483	-11.4945	-31.0622				-5.30318	-12.5339	-1.56479	4.5922	-4.01561	10.7348	-1.49865	4.9306	4.42009	-1.16567
										-7.23669	-23.8177	0.376431	12.5267	-13.083	-6.14869	-13.9573	-6.88057	3.73613	6.23004				-1.74713	-1.07231	1.09813	0.680671	7.74539	2.82939	0.961234	0.703103	0.143956	3.00669
										5.48815	-22.4111	-3.70295	17.1205	-19.4259	1.69254	-18.4499	-5.50836	18.6762	17.0486				-4.47447	0.542991	2.03963	1.32902	9.11823	0.717834	2.14221	1.44088	-4.45501	4.3909
										-0.625936	-29.5889	1.7334	-13.5966	32.231	28.7675	16.5847	-10.3613	-1.39071	19.7067				-2.55013	1.56536	-2.95375	2.03849	-6.01836	7.56294	-3.03549	2.46626	-0.280384	-0.0242648
										-20.5799	-4.6772	-14.0046	1.18097	9.69959	-0.967142	-2.23806	6.72843	35.068	-19.5152				-0.719235	7.85454	0.577051	3.68157	5.26104	7.98074	0.610986	3.82962	8.47915	-4.68849
										8.94984	-17.821	-0.954575	-17.8089	28.3911	32.1899	17.6521	-2.73452	4.63132	30.338				-4.34512	-0.759501	-3.12308	3.12868	-7.30814	7.66566	-3.06376	3.20914	-3.62072	-0.134256
										24.5742	2.32303	-20.7011	-0.619754	47.0091	-8.82077	-2.65273	14.9759	-3.95535	-29.3639				-4.12387	-10.0559	1.01746	4.7081	2.68147	3.38492	1.07502	5.06681	5.45079	0.86698
										-11.8372	30.2152	21.3261	-5.57399	36.2755	-22.7716	5.05379	-28.3571	-37.4068	-2.78325				8.4166	-1.3394	-3.10893	-0.473739	-3.01679	2.04571	-3.31142	-0.109661	-8.77758	-5.81634
										-13.1815	-3.35902	-16.2293	14.8891	-13.6148	4.81864	-16.2497	9.1363	38.8671	-10.5067				-2.66761	8.86371	3.00331	2.58314	10.2701	1.62634	2.63115	2.62013	10.6828	-4.02654
										16.4682	-18.4794	-1.56009	18.2159	-23.705	3.91365	-20.8045	-9.92595	21.0499	15.3516				-6.59021	-1.33289	2.45748	1.64694	9.63538	-0.356645	2.49637	1.65898	-4.23327	4.7593
										-7.515	23.7498	21.4254	-12.0614	47.8165	-25.216	13.3767	-27.125	-36.7502	4.22686				10.0899	-1.46639	-4.30711	0.930961	-6.1895	2.76212	-4.3963	1.35404	-7.31504	-6.04778
										19.2571	13.8299	-11.629	-23.3899	22.2906	40.1076	18.6625	12.4097	-15.5758	-31.0001				-6.51786	-11.5593	-3.14417	5.03455	-8.86503	6.39766	-3.09148	5.17968	3.51419	-1.7498
										-10.294	22.9864	17.101	-32.1361	6.80248	-39.248	40.839	-1.3954	-31.2018	14.9882				10.4149	0.0265832	-7.15037	3.24224	-11.7136	-5.88424	-7.15375	3.65261	-4.38986	-5.51782
										-6.47058	23.6791	17.8092	13.5989	-22.0401	-37.2463	-12.9393	-25.981	-27.2384	-13.6711				10.0925	-1.38258	0.878649	-1.73848	2.65128	-6.67386	0.699259	-1.72649	-10.7126	-2.65697
										-16.8231	-1.88767	4.12833	32.7385	-49.7823	-14.3375	-27.8973	8.91369	31.6078	-1.88463				-0.858562	9.36017	4.75748	1.23488	8.65613	-7.48311	4.68195	1.25878	10.8653	-1.65908
										-15.6651	-2.13682	0.758864	-30.3987	-0.654399	15.4147	28.203	3.97484	-13.152	6.19826				-1.8752	9.17149	-4.9526	4.13678	-11.6262	0.208073	-5.04619	4.40339	3.64969	-5.57857
										-13.7726	-4.57293	-11.7084	-15.1403	21.3554	19.3755	12.2386	7.26658	29.4522	-26.5406				-2.32415	8.17792	-2.08313	4.0476	-5.387	11.3078	-2.05724	4.449	6.77265	-5.84817
										3.44931	-15.6906	-8.01331	37.7745	-4.84217	27.142	-35.6231	2.09622	19.7423	2.66127				-4.66911	-1.04737	5.19	-0.275658	6.84282	-12.2432	5.31082	-0.271609	-2.22868	6.27531
										4.9329	-17.7993	-5.30605	37.3699	-5.08769	27.5563	-36.5918	3.15135	18.4042	4.06572				-5.47103	-1.40379	5.35185	-0.421545	7.01496	-12.2099	5.08831	-0.502715	-2.10091	6.55645
										-22.8908	-6.04823	-9.93278	-8.25518	18.6678	5.15696	6.1832	4.05827	32.2524	-22.0139				-0.272498	8.12722	-0.660478	3.65808	1.45565	9.01016	-0.676504	3.7115	7.82971	-5.1228
										-17.2259	-1.33892	-11.7113	3.5681	1.69536	-1.38612	-4.55282	4.28319	34.7285	-17.1382				-1.18537	10.2647	1.01926	3.58086	7.33583	6.89484	1.0052	3.59439	9.31555	-5.04103
										8.57847	-20.4605	16.013	-34.6271	7.91858	-44.69	39.6046	4.52167	-15.9744	24.8723				-6.63425	-0.872341	-7.43721	3.98713	-11.9262	-7.3858	-7.46352	4.60769	-1.6154	-3.09906
										-8.97439	27.4934	23.2341	0.357747	25.3911	-27.4318	0.84862	-25.715	-34.348	-9.79676				7.8386	-0.462349	-1.75313	-0.712905	-1.16957	-0.81929	-1.61941	-0.446951	-10.2735	-4.50468
										9.48853	-12.0237	-6.82716	-0.662997	14.0224	-5.65292	0.10617	-0.6515	15.0762	25.6114				-5.7516	-2.07627	0.202277	2.54719	4.22916	6.87462	-0.00653827	2.62823	-4.391	2.37805
										-8.8074	-29.0565	6.05138	-2.67792	31.1153	7.72083	4.03096	-12.8407	-0.861847	13.1761				-0.994691	0.610238	-1.63728	1.5918	-0.94717	8.06277	-1.72215	1.7566	-0.274787	1.27875
										20.2227	11.8063	-13.6272	35.3211	-11.9706	25.1998	-31.9154	14.0779	10.5269	-16.7361				-5.76081	-11.0221	5.96869	1.49063	7.25604	-10.7979	5.88163	1.35682	4.53041	5.06092
										-21.7308	-0.998981	-8.86851	-9.87677	20.3532	9.60647	8.01096	3.26125	32.8192	-23.7429				0.295327	9.57904	-1.104	3.47217	0.0759622	9.66362	-0.842833	3.71474	7.89035	-5.46528
										24.6274	6.2551	22.8668	-44.1206	-7.31967	-59.9234	51.5539	6.75112	-26.9452	23.6241				-3.43287	-11.4587	-9.81597	4.08183	-13.3268	-14.2727	-9.93073	4.73715	-1.24877	-5.3627
										27.0237	12.413	-20.6185	-9.97066	54.6321	2.39671	6.15927	16.2745	-8.63622	-33.2967				-5.05369	-11.2786	-0.33821	5.58377	-3.37063	12.6497	-0.551233	5.57877	4.75168	-0.637064
										10.2381	-18.6498	-5.99593	17.2892	-25.0568	6.29931	-16.6209	-2.21025	18.9886	14.2289				-4.90278	-0.134321	2.32217	0.787488	9.31087	-0.945262	2.09124	0.911441	-3.85369	4.41841
										25.1216	6.8048	-25.4166	-1.9919	46.3752	-8.74741	-0.606944	20.5497	-2.94909	-34.0516				-3.45476	-12.0246	0.84808	5.2661	2.77561	3.30585	1.19718	5.0873	4.88188	0.771979
										-17.7325	0.832804	20.8772	-43.5163	-5.41844	-58.5973	49.6203	7.41608	-25.0447	21.8602				-1.27611	10.3933	-9.39458	4.50009	-13.9612	-13.2757	-9.31478	5.09867	-0.84187	-4.8618
										-22.0604	-5.86572	-2.04359	42.1985	2.86942	35.945	-38.8788	9.73337	23.8821	-3.59424				-0.774552	7.72646	6.3444	-0.0198573	6.56908	-15.2316	6.44849	-0.02944	10.3977	-0.229596
										-22.6848	-3.95005	-10.3411	16.7631	-40.2437	0.485746	-18.8162	4.71518	35.6652	-7.71172				0.0213728	8.28043	3.37978	1.76542	10.3248	-4.05868	3.24966	1.94279	10.7477	-2.8991
										-6.77061	21.2854	20.9053	-13.5286	48.6116	-24.1481	14.5632	-26.74	-36.127	4.83142				10.6124	-1.1656	-4.68435	0.879178	-6.39064	2.55485	-4.44235	1.31468	-6.95866	-5.63223
										2.43954	-22.8713	-8.93563	1.40781	12.7606	-5.406	-2.06591	1.75549	3.52823	7.43933				-3.88541	0.909339	0.249004	2.71222	4.59477	7.03174	0.315078	2.93383	0.279001	2.36625
										14.73	-19.5679	-6.82795	36.6769	-10.6044	22.5461	-35.3512	0.661689	20.4006	4.2047				-6.30939	0.846843	4.92172	-0.144716	8.00365	-10.5895	4.94478	-0.18825	-2.22918	6.55793
										-20.2106	1.61807	-8.58736	-10.1906	20.6133	11.5533	8.39688	3.00114	32.2557	-22.5005				-0.65658	10.5069	-1.24406	3.65347	-0.599147	10.0071	-1.39546	3.88906	7.51351	-5.43924
										-18.5619	-7.96519	-10.356	-8.33022	20.9791	12.1467	6.35109	4.51961	30.8868	-23.1305				-1.29916	7.51598	-1.23372	3.54302	-0.691435	9.90384	-0.87323	3.70248	7.64717	-5.55776
										-15.9829	-0.668455	-10.7389	12.1278	-15.685	5.44352	-13.5816	3.44584	34.714	-9.71093				-1.60702	9.28909	2.34174	2.25891	10.3806	0.642307	2.32771	2.27777	10.5356	-3.46664
										5.38473	-15.7427	-4.95043	38.3882	0.753465	31.9874	-37.2942	4.13746	19.6844	0.873989				-5.31156	-1.8221	5.78638	-0.292051	6.53399	-13.8023	5.69394	-0.234316	-1.84308	6.54046
										-4.82995	-24.845	-7.47516	20.3149	-26.7888	7.51243	-19.9537	-2.89715	5.06996	0.14625				-0.989212	0.0952043	2.35496	0.56927	9.58382	-1.51478	2.54877	0.548818	1.13131	4.07619
										-13.9294	1.66728	-11.9794	13.9932	-10.646	2.99959	-15.8638	5.40599	33.6384	-11.7388				-2.13816	9.82286	2.6275	2.46642	10.2404	2.51485	2.54723	2.54235	9.67144	-3.80271
										-22.9714	-6.3389	-13.0622	2.63057	-0.910334	-1.13462	-3.64004	5.87313	36.9719	-15.4694				-0.60912	7.84722	1.24792	3.49517	8.019	6.25294	1.13222	3.17717	9.52047	-4.6693
										-5.65149	30.9972	20.9173	16.4732	-26.4985	-35.3804	-15.9511	-28.9862	-24.7343	-12.4159				7.87107	-0.181249	1.17894	-2.49235	3.77844	-7.42738	1.13989	-2.53072	-10.7335	-1.98945
										-6.50262	-24.3986	-0.45347	5.37419	1.64995	-9.95484	-5.41888	-7.34721	1.79274	8.64067				-2.08202	-0.428261	0.301562	1.54611	5.86921	5.12796	0.31704	1.53082	0.546045	2.2435
										-3.14386	24.4139	20.4449	-2.63606	31.577	-23.4694	3.90953	-27.2915	-37.4027	-3.73691				9.44739	-1.70071	-2.53049	-0.689047	-2.18715	1.0259	-2.77486	-0.432962	-9.23202	-5.65261
										0.379815	-25.3991	-3.54102	-8.53754	30.4545	6.81792	8.81036	-3.01621	-0.296977	15.6381				-2.63444	0.404207	-1.63691	1.80066	-0.653889	8.03539	-1.73501	2.258	0.318012	0.927814
										20.1241	8.70213	0.42334	-33.0152	0.223728	13.4977	27.527	8.399	-20.3953	10.6028				-3.78561	-10.3185	-5.38982	4.65329	-11.6137	-0.482373	-5.28897	4.9625	2.01548	-2.61878
										-5.01232	-24.8377	-5.66147	24.2416	-44.3669	2.3741	-23.7535	-2.10746	7.18043	-2.22755				-1.26625	-0.379036	2.9944	-0.143145	11.3854	-4.48723	2.79175	-0.0720287	0.87732	4.86415
										13.2922	-24.8377	-5.15651	1.41322	6.07288	-8.11028	-2.30125	-2.40177	14.9292	23.6939				-6.88328	-0.819675	0.400744	2.50085	5.04631	6.11865	0.340191	2.48482	-4.30279	2.64358
										-2.11173	29.2854	18.8744	-11.2302	45.9501	-24.0901	12.3589	-24.4377	-38.2321	4.07616				7.98935	-1.13665	-4.11771	0.473329	-5.71726	2.85441	-4.14606	0.853392	-7.35234	-6.10369
										-16.9503	-1.55186	-14.6039	-1.5591	13.1276	0.896501	0.900503	5.09654	35.9129	-20.0124				-1.60888	9.84547	0.130183	3.69502	4.00439	8.58491	0.108685	3.68502	8.71515	-5.23227
										8.43978	-22.5547	-5.17091	34.5972	-12.4143	20.2169	-33.0236	0.446937	20.4562	4.9464				-4.85977	0.631094	4.55274	-0.297944	8.23272	-9.76876	4.36501	-0.299369	-2.68135	6.48721
										19.4446	15.9294	-10.459	-22.8439	21.7657	40.3397	18.6997	11.035	-17.0276	-31.6676				-6.74086	-11.0805	-3.39737	4.81976	-8.87512	6.29235	-3.28548	4.91276	3.26495	-2.17541
										-13.7658	-4.63135	-7.27997	-15.1005	23.0058	22.3603	13.8216	2.48944	28.4529	-26.1828				-1.82772	7.82228	-2.03503	4.04598	-6.32226	10.8712	-2.0371	4.28158	6.6412	-5.90427
										-11.5742	25.9171	18.4843	19.0088	-29.9548	-34.0261	-18.3584	-26.4988	-21.7881	-13.3746				10.1032	0.197811	1.86329	-2.13998	5.12509	-8.09484	1.57522	-2.35519	-10.7747	-1.39244
										-10.5263	29.8988	22.5733	3.30872	24.7529	-26.6982	-1.63585	-26.0156	-35.4098	-8.98225				8.7159	0.593868	-1.46809	-1.22104	-1.12661	-0.924699	-1.75847	-0.620797	-10.0906	-4.60733
										-2.25314	27.2122	19.942	-11.4344	47.0033	-23.8498	12.7352	-25.7246	-37.7996	4.13843				7.83398	0.0765438	-4.32951	0.526614	-5.93499	2.6014	-4.25695	0.94255	-7.4196	-5.95743
										-20.3325	-7.2399	-6.3204	-15.9291	25.67	29.0688	15.303	2.70813	28.4297	-27.35				-0.558809	8.67094	-2.84537	3.94075	-7.58416	8.93452	-2.68452	4.05898	6.31063	-5.92391
										-18.5146	-7.69235	-2.46345	-23.8723	-17.7642	44.4236	22.272	2.44299	-12.2349	2.8026				-0.932739	7.58728	-4.15743	3.77801	-9.43802	3.6922	-4.01702	3.95737	4.77682	-5.29911
										23.7943	11.0785	-24.2197	17.1645	-28.3211	-5.61583	-16.0687	19.8299	6.22138	-25.34				-5.24503	-12.5479	3.76873	3.72269	7.84971	-1.77148	3.75444	3.72635	5.7533	2.98444
										27.3004	6.84721	-18.3574	-15.6639	52.9104	11.5929	11.8022	14.8709	-10.986	-33.8539				-3.90355	-12.16	-1.74915	5.61357	-4.46049	10.2159	-1.40008	5.67144	4.65052	-1.13426
										27.8883	8.75251	-19.2645	-19.2619	30.5248	35.3283	15.6011	17.2975	-12.9019	-34.8018				-3.75904	-11.6959	-1.77323	5.53357	-6.31611	8.7252	-2.18715	5.36592	4.17232	-1.25568
										-0.873857	28.2768	20.184	-11.5685	47.6392	-24.1103	12.8755	-25.9712	-37.493	4.32244				8.59137	-1.28738	-4.47753	0.581081	-6.09357	2.55173	-4.53745	0.904083	-7.17358	-6.02317
										-5.09253	-29.7257	3.06636	0.780584	19.0643	-4.40322	-0.190189	-10.338	1.60594	12.5449				-1.46475	1.24076	-0.759652	1.49976	2.99744	7.44867	-0.749778	1.63374	-0.077044	1.58053
										6.90809	-13.4995	2.13015	20.5558	-21.3968	3.62101	-25.3301	-10.2001	15.9842	16.2729				-5.15177	-2.32819	2.51083	1.08497	9.3117	0.146822	2.21505	1.15915	-3.70882	4.06103
										-4.88881	-22.4038	7.25894	-15.6461	22.1555	36.7733	18.3132	-6.978	-5.37019	18.7644				-2.14459	-0.781359	-3.58514	2.63085	-8.28668	6.63428	-3.61594	3.08233	-0.126031	-0.723206
										28.2716	4.89888	5.17848	-38.8487	15.1355	-32.3607	34.8093	10.7181	-21.2421	13.5323				-4.01587	-11.1362	-6.21871	5.37347	-10.4691	-4.12011	-5.97262	5.66191	1.69749	-2.96829
										11.1785	-23.8256	3.13521	-24.4711	-1.13116	14.7046	27.0607	-2.33607	-2.35345	30.8073				-6.56034	-0.834144	-5.1112	2.97744	-11.5221	0.116185	-5.21518	3.47597	-2.55787	-1.51168
										-4.68039	-27.8693	-10.1902	25.1501	-40.1965	6.70391	-21.3962	-1.53793	4.10203	-1.53217				-1.18934	0.716313	2.41742	-0.301179	11.2309	-3.41182	2.49259	-0.25359	0.843723	4.37915
										-14.2519	-5.14001	-14.5079	11.4534	-14.172	4.89039	-12.9006	7.21787	36.3239	-11.5278				-1.83441	7.79759	2.54208	2.61188	10.3467	1.3122	2.70386	2.71883	10.2275	-3.87196
										15.6012	7.3817	-24.4339	16.9213	-27.7735	-5.82539	-15.8313	20.0578	6.19671	-25.6148				-5.09484	-12.711	3.58024	3.76012	7.68831	-1.57067	3.47084	3.86795	5.70634	2.99658
										-8.20155	23.481	4.30244	41.9627	0.145719	35.3905	-41.9128	2.78411	-15.1544	-13.0897				9.88357	-1.43469	5.92128	-1.02187	6.96935	-14.5693	5.68275	-1.07448	-10.0739	0.169528
										-4.87942	25.4257	22.0925	5.71146	-6.08762	-32.9104	-4.44294	-26.5086	-34.9571	-8.61623				9.06144	-0.508308	-1.48157	-1.49236	-0.626967	-2.25914	-1.66351	-1.30331	-10.3252	-4.43244
										18.9162	5.26428	-12.4037	24.2501	-37.2153	4.54862	-18.1761	13.9502	7.57401	-25.2044				-3.84313	-10.1828	3.71271	2.56202	9.76182	-3.14316	3.44828	2.48323	5.18952	3.22103
										-2.14863	30.0902	2.22638	45.1322	2.89036	39.269	-43.6563	6.06832	-12.9407	-13.0963				8.2701	-1.4188	6.36452	-1.07614	7.21199	-15.8849	6.25744	-1.09787	-10.0085	0.455691
										-15.3626	-4.48368	-4.30372	-15.7403	24.2145	24.5944	14.9806	-0.31768	25.1368	-25.6543				-2.14635	7.92008	-2.44426	4.02446	-6.84863	10.2772	-2.38069	3.91613	6.1949	-5.73116
										2.07794	-27.13	0.794439	-13.271	37.133	20.3224	16.1755	-11.1997	-0.832426	16.7744				-3.69572	1.13557	-2.35898	2.69399	-4.00316	8.25556	-2.31486	3.00574	0.263083	0.457898
										23.8251	14.5724	1.5512	-38.8326	1.48717	12.1313	26.438	12.5637	-21.5105	9.77221				-5.02353	-11.4801	-5.18939	4.88798	-11.709	-0.832533	-5.0503	5.1599	2.1788	-2.53006
										0.733734	-26.5951	-9.05171	20.0027	-25.4779	6.29044	-18.9818	-0.237476	7.09205	-0.136419				-3.46344	0.835699	2.60455	0.539104	9.42302	-0.935074	2.64509	0.831555	0.427757	4.20744
										-22.7887	4.59529	-16.9594	4.56418	6.28051	-1.55986	-5.77009	9.30701	38.0796	-18.7875				-0.207787	8.47062	0.51541	3.52031	6.47392	7.30635	0.773025	3.67298	8.57353	-4.64395
										-14.748	-4.0951	-11.0794	-10.6568	21.5859	18.5437	8.08723	5.74457	29.6877	-24.9281				-2.43081	8.32322	-1.38342	4.22094	-5.23534	11.2752	-1.46087	4.29543	6.7235	-5.18853
										17.9692	10.4224	4.87291	-39.1065	15.4072	-35.612	34.6041	11.2477	-20.5427	14.2387				-5.6188	-10.0547	-6.27418	5.24485	-10.1933	-4.92609	-6.31864	5.63183	1.29888	-3.42528
										-17.0515	2.22406	-14.6089	4.59227	-0.00316972	-1.04381	-5.60054	7.18669	35.0232	-15.2639				-1.11969	10.1191	1.14908	3.2736	7.77011	6.56899	1.18187	3.34625	9.3809	-4.00576
										-5.28158	-21.4708	-5.22304	25.761	-45.3785	-0.388554	-24.6892	-1.08519	8.41683	-0.453682				-2.31858	-1.01973	3.01483	0.055048	10.7747	-5.33727	3.00655	0.279394	0.319373	4.36782
										0.224768	-23.1253	0.212649	0.288276	19.0389	-3.92516	0.0558016	-7.45989	0.627891	9.68645				-3.68365	-0.253014	-0.743648	1.64831	2.86298	7.38871	-0.881862	1.63035	-0.0925277	1.93695
										20.8363	12.8041	-18.824	10.7213	-22.9718	-10.4923	-11.127	11.5765	3.62979	-29.4265				-6.00152	-11.2785	2.46643	3.39386	6.5368	0.0310176	2.56378	3.37248	5.99088	2.18472
										12.064	-22.9813	2.66674	-24.1337	-18.668	42.2367	26.7763	-2.129	-0.963704	30.7316				-6.42857	0.249791	-4.64289	2.79147	-9.50523	3.09982	-4.7885	3.00488	-2.77389	-1.09416
										-17.3726	-4.8556	-16.3579	6.89471	-3.04093	-0.795712	-8.18201	8.67206	37.7331	-16.8988				-1.35116	8.25105	1.71302	3.20926	8.52351	5.55275	1.58099	3.33722	9.07301	-4.44195
										11.8242	-22.0103	1.39154	-7.38148	35.6978	16.0805	8.26112	-7.69145	9.30629	26.9577				-5.6683	0.785099	-2.07179	2.57263	-2.86535	8.14269	-1.81666	2.48352	-3.60743	0.864799
										28.3757	11.4838	-22.6792	10.5916	-21.642	-14.8722	-10.3889	16.2693	2.56775	-29.5281				-5.13935	-11.3672	2.7172	3.58564	5.22562	0.407944	2.23733	3.57801	5.80314	1.75758
										-12.2241	25.3424	16.0393	-27.732	8.39731	-30.6487	37.4759	-4.23957	-33.8905	13.1759				9.46644	0.0179596	-6.54393	2.93577	-11.5663	-4.07185	-6.46485	3.35435	-5.30692	-5.41332
										-2.02152	27.541	5.28864	38.8996	-12.4513	16.6657	-40.9556	-0.413338	-18.3608	-13.6873				9.43732	0.416025	4.67973	-1.29199	7.23992	-9.14371	4.45154	-1.22347	-10.4808	-0.592067
										17.2577	16.2431	-20.8556	14.7947	-25.6292	-8.22364	-14.5611	14.6243	3.18727	-24.0646				-6.12832	-11.8014	2.93128	3.61807	7.08255	-0.782472	2.96868	3.32643	5.90461	2.66792
										-9.16601	27.3306	19.7684	9.56256	-16.4936	-36.4433	-9.84362	-30.7941	-29.7541	-10.923				9.35218	0.733666	0.0306167	-2.14262	1.32399	-5.39406	-0.234154	-2.07109	-10.1065	-3.18664
										23.5775	5.79477	-17.6609	24.2408	-54.3965	-8.03534	-21.5467	15.2445	8.25456	-22.5992				-3.52401	-11.2675	4.52502	2.63348	8.26157	-5.13785	4.4015	2.59227	5.1036	3.7957
										21.6207	10.645	-20.7534	-9.13868	54.2504	0.285941	6.47037	16.9212	-7.71818	-33.4655				-5.45064	-11.6925	-0.372494	5.417	-3.20009	13.1509	-0.43701	5.51633	4.91667	-0.472442
										27.6104	4.95803	-19.9855	-16.5215	51.335	14.6465	13.7566	16.1919	-12.1289	-34.493				-3.59054	-11.258	-1.9533	5.35726	-5.31403	9.51496	-1.88991	5.65904	3.91013	-0.864255
										5.81769	-13.9579	3.82942	26.6854	-44.0165	-14.9559	-34.144	-4.42301	19.6303	7.20604				-4.42189	-1.87503	3.99233	0.232488	9.10826	-8.71237	4.05722	-0.00574123	-3.11049	6.13783
										-3.629	-16.9636	17.4834	-41.0476	-0.998851	-54.7152	45.5741	6.50041	-23.0146	22.7599				-3.52571	-0.323556	-8.82061	4.5955	-13.6474	-11.3322	-8.61998	5.14618	-0.96084	-4.38175
										-5.96801	-22.2513	5.27367	-14.5882	32.6056	29.0342	15.9357	-6.91798	-3.65563	19.0209				-1.58739	-1.16032	-2.98878	2.20829	-6.02562	7.40803	-3.11734	2.60583	-0.456104	-0.235992
										7.26429	-22.2206	-3.21924	0.0889507	19.6032	-3.29715	-0.539928	-3.90479	12.734	22.985				-4.61719	-0.111889	-0.281293	2.46613	2.72378	7.66169	-0.321121	2.34356	-4.14042	2.30251
										5.8809	-15.398	-1.78973	-18.336	30.4483	30.3967	17.5686	-3.94942	3.71003	29.9611				-4.37794	-1.52443	-3.02249	2.8601	-6.67782	7.56133	-3.14748	3.04298	-3.50172	-0.0923026
										6.10896	-18.5398	-1.54155	25.9484	-46.8228	-7.59888	-28.3474	-4.68587	20.8552	9.02139				-5.81903	-1.28905	3.93824	0.653558	10.0291	-6.68348	3.80076	0.717704	-3.58788	5.84423
										-7.16591	26.5234	4.84457	41.7381	-1.76011	33.1196	-41.9982	2.2412	-15.4694	-13.0691				9.55721	-0.804281	5.62752	-1.1282	7.10224	-13.5986	5.44298	-1.18198	-10.1744	0.0207532
										18.8765	5.07934	-25.561	11.9811	-20.543	-16.8397	-10.033	19.8861	1.63042	-26.9716				-3.68288	-10.3912	2.49971	4.41901	4.71798	0.751218	2.10114	4.14761	5.11937	2.07115
										13.6631	-18.7188	9.64764	-35.1024	10.2168	-42.9501	36.7489	5.42816	-17.0183	25.9433				-6.66214	-0.188414	-7.04942	4.32567	-11.3307	-6.88304	-6.96226	4.9126	-1.62923	-3.29551
										-18.0946	-4.32916	0.204646	39.4481	-1.16815	28.8912	-35.9889	9.13251	26.2792	-3.24				-1.2098	9.28125	5.8095	0.388117	6.55498	-13.0398	5.85666	0.483404	10.6298	-0.662479
										-2.43324	31.2797	16.3398	-12.3225	36.4911	27.5374	13.4609	-21.7666	-40.0709	2.43969				8.0303	-1.15697	-3.43176	0.763384	-5.33244	6.97132	-3.46331	1.09196	-8.14343	-5.5739
										-20.1082	2.8253	-14.9943	8.79641	-5.54762	-0.322168	-10.0404	7.65789	34.6628	-12.1369				-0.519747	10.4772	1.8501	3.1959	9.16671	4.53827	1.82465	3.36935	9.55351	-4.08021
										-5.23606	30.3053	17.6566	-13.3239	50.0789	-24.1679	14.0893	-23.4273	-38.3135	6.3996				7.74741	-0.674341	-4.6429	1.12696	-6.6248	2.55708	-4.72639	1.58572	-6.79441	-5.74367
										-15.4268	-1.10435	-7.41277	-18.5093	22.7649	33.6732	17.9832	4.64739	25.9425	-26.4815				-2.43489	9.03032	-3.23893	4.01191	-8.46487	7.82702	-3.04441	4.33197	5.90634	-5.23969
										-18.6312	-0.356436	-7.29221	-13.5869	25.4945	28.1084	12.2521	2.71312	27.0516	-24.6127				-0.557456	9.8834	-2.69693	3.89306	-7.46364	9.26755	-2.69825	3.78141	6.5329	-5.81458
										9.4985	-21.0087	11.1128	-34.2477	13.8293	-31.4946	37.2029	3.54977	-13.8794	27.1267				-6.71093	-0.450997	-6.33428	4.39348	-10.6779	-3.84673	-6.23903	4.53657	-2.04598	-2.39088
										-2.62586	-25.6464	4.02952	-11.1855	35.483	22.3548	13.2784	-7.94601	-2.07146	16.7107				-2.29382	0.370941	-2.55062	1.85852	-4.37578	7.87215	-2.67445	2.09441	-0.575897	0.452992
										-16.7582	-3.53433	0.981089	38.3972	-3.12161	26.9196	-35.5402	8.20335	27.2386	-2.62783				-1.51881	8.33011	5.71301	0.479889	6.49929	-12.3092	5.59581	0.622742	10.7649	-0.940623
										-4.81295	-31.1443	-1.2407	45.8444	4.71741	40.1896	-42.3978	9.04844	18.0615	-4.01618				-1.33758	1.26622	6.75316	-0.542875	7.40501	-16.6466	6.77083	-0.664938	-0.56706	6.85774
										-15.9631	-6.97132	-15.4706	5.51373	-1.74727	-0.96193	-6.70065	7.75609	38.2229	-14.7023				-2.12488	7.91508	1.46928	3.18814	8.26095	5.95608	1.44074	3.36931	9.54522	-4.08254
										-16.3422	-2.29764	7.71477	-34.6659	14.0057	-34.0162	34.8616	5.85681	-15.064	8.77394				-1.84221	8.97641	-6.45519	4.70105	-10.4255	-4.52432	-6.29669	4.67116	2.94778	-5.05213
										19.7851	11.1597	-17.836	29.9815	-54.6193	-13.1139	-26.2643	16.6698	7.64938	-20.0158				-5.98816	-10.3593	5.2852	1.81793	7.98835	-6.85808	5.05107	1.9101	5.26636	4.42687
										-0.281189	-23.9196	-3.40278	-8.63332	35.0109	15.7916	8.78338	-3.2547	-0.873603	17.5809				-2.78728	0.495412	-1.79413	2.91395	-2.84972	8.34655	-1.76683	3.02098	0.206079	0.431358
										-17.0843	-0.989096	0.477836	-29.7427	-23.2279	33.7904	27.2639	3.74883	-13.3856	3.43321				-1.2756	9.35179	-4.86882	4.27532	-11.1998	1.14746	-4.93093	4.5496	4.10784	-5.82547
										8.09957	-26.1094	-7.17321	39.4831	-0.848485	30.4996	-36.5003	2.21406	19.0999	0.137141				-5.23881	1.04019	5.28971	-0.399041	6.80707	-13.1219	5.24183	-0.430077	-1.77094	6.57557
										-21.0738	2.73671	-13.1859	12.3558	-15.9705	5.58691	-13.7417	5.96994	35.3364	-10.5778				-1.22801	9.37362	2.73557	2.57637	10.3754	0.566705	2.78478	2.5358	10.0431	-3.38955
										-8.28484	31.2422	20.9634	-6.87684	36.8877	-22.7417	8.21699	-27.0139	-38.9392	-1.02565				8.68382	0.765015	-3.11029	-0.385038	-3.18908	2.18404	-3.23357	-0.0989472	-8.69842	-5.99959
										2.78046	-24.3562	3.56895	-2.34938	26.6561	2.69915	3.38035	-10.4672	-0.405466	13.3281				-3.54184	-0.133743	-1.05375	1.95192	0.565355	8.26457	-1.16199	2.01987	0.427743	1.22079
										20.9447	12.9268	-17.0571	-17.9143	52.9923	11.0239	13.9433	14.3937	-11.3526	-32.6114				-6.08562	-10.8187	-1.71281	5.41335	-4.4913	10.2825	-1.71393	5.32394	3.92783	-0.824514
										0.633704	-29.403	6.02262	-24.7235	-21.4889	36.2698	27.7538	-4.37922	-8.43181	22.3605				-2.99257	1.45184	-5.03313	3.07495	-10.5087	1.46252	-5.09589	3.42876	-0.574351	-1.42067
										3.68662	-30.5055	0.339961	8.54669	-7.23151	-8.61678	-8.9412	-8.43839	2.69282	5.0737				-2.46077	0.944177	0.707193	1.02338	7.58731	3.87532	0.599617	0.862699	0.872534	2.9333
										-9.61479	28.6609	5.51131	40.297	-5.39069	31.3926	-41.629	0.648629	-16.7163	-13.3976				8.82033	0.717502	5.23967	-1.23838	7.45852	-12.1025	5.11859	-1.32457	-10.3542	-0.204823
										26.1032	12.8559	-24.6036	-3.87421	48.3237	-7.82153	1.03141	19.6325	-3.05542	-31.9533				-4.80846	-11.1032	0.651955	5.2051	2.30558	3.80802	0.662592	5.12923	5.38524	0.604882
										-19.1662	1.23257	-12.821	2.45051	9.27837	-2.06901	-3.37598	5.55619	35.0042	-18.5453				-1.2921	10.3644	0.686795	3.44184	5.32927	7.69447	0.60509	3.30572	8.59684	-4.55148
										23.981	11.0886	-7.77761	-27.3225	-21.6967	41.8421	23.6997	11.393	-16.9957	-30.1395				-5.15551	-12.3555	-4.21132	4.71061	-10.2683	2.93948	-4.22031	4.84183	2.60634	-2.62816
										-24.5665	2.83278	-14.415	20.1613	-34.9835	3.17733	-22.2902	4.84323	34.6733	-4.50516				0.35642	8.95293	3.43469	1.39002	10.1749	-2.82918	3.49586	1.74032	10.3478	-2.51052
										6.28954	-22.7904	1.59868	-17.4454	29.9555	30.5006	19.2308	-4.60967	2.68076	28.3415				-4.43292	0.0786179	-3.56931	2.59288	-6.71313	7.82987	-3.41272	2.94942	-3.02083	-0.0557531
										-7.6114	24.4145	18.5217	-0.786682	30.6015	-23.6637	1.77628	-29.508	-38.301	-4.94425				10.6439	-0.937249	-2.01959	-0.286322	-1.97305	0.77844	-2.59523	-0.74007	-9.45812	-5.69098
										24.3221	10.7024	-22.5484	13.278	-25.1312	-8.71344	-12.7585	16.4704	3.36663	-27.4676				-5.27096	-12.5508	2.93598	3.55833	6.94954	-0.612798	3.1336	3.51239	5.95263	2.52926
										-13.8333	-5.5775	-15.2095	3.1543	9.17274	-1.97294	-4.04064	7.70651	37.5664	-20.0402				-2.3247	8.07157	0.531615	3.32309	5.41808	7.69506	0.41439	3.67344	8.52747	-4.68149
										8.89202	-16.4515	-0.947229	-19.3516	23.6082	37.0385	18.6279	-2.13261	2.51372	30.4889				-4.6616	-1.17174	-3.34586	3.33057	-8.10819	6.85977	-3.3964	3.43528	-3.20279	-0.513633
										7.76402	-17.6504	-1.54743	18.2744	-23.2089	3.7552	-20.93	-9.7502	20.9365	15.2932				-6.56369	-1.41636	2.33455	1.60511	9.5086	-0.192034	2.2943	1.69984	-4.37509	4.58362
										17.6415	13.1836	-22.717	8.88894	-21.7686	-14.0469	-8.89523	16.0862	1.72779	-29.6836				-6.03391	-10.44	2.63039	4.24167	5.43111	0.334141	2.27637	3.96345	5.71981	1.7357
										-2.29214	22.3759	22.2952	12.7069	-22.1907	-36.9618	-11.5152	-29.6599	-26.6656	-11.1563				9.1391	-0.970165	0.606184	-2.28948	2.69746	-6.72324	0.443106	-2.06417	-9.9058	-2.52893
										-22.389	-2.27215	2.52855	34.1725	-49.0969	-15.3282	-29.3434	8.72276	32.5094	-2.36708				0.420347	9.32395	4.89443	1.18172	8.47499	-8.01669	4.90068	1.05744	10.3901	-2.06324
										-16.8361	-8.9426	-6.90362	-15.8303	22.1306	21.2236	14.9829	3.36094	29.3069	-23.7385				-1.37658	7.63591	-2.12095	4.08695	-6.00173	11.2506	-2.06465	4.12413	6.78052	-5.95764
										-24.2422	-0.509169	-4.50392	-22.7326	22.6828	33.6491	20.6592	3.13016	25.0401	-24.3596				0.402152	9.21818	-3.35131	3.78408	-8.45398	7.7834	-3.34476	4.18665	5.98983	-5.89139
										-3.13184	-25.0357	-7.53833	19.1638	-36.5418	6.67186	-18.2952	-1.34259	6.72361	-0.627714				-2.0483	-0.138653	2.49554	0.483697	10.5468	-2.42239	2.33215	0.555282	1.24344	4.75339
										22.6498	7.01272	-13.3481	33.6647	-13.5477	23.6055	-30.2003	14.7452	10.5435	-17.4505				-3.82441	-11.5271	5.71466	1.64339	7.53726	-10.0153	5.55236	1.58122	4.7143	4.81182
										-18.1758	3.70218	-2.95951	-26.6455	-16.2134	48.5913	23.1942	5.49435	-10.8864	3.06208				-1.36857	10.442	-3.90526	4.04658	-9.17224	4.6293	-3.91356	4.26737	4.98242	-5.73912
										1.93856	-27.2719	1.32649	8.65279	-6.85211	-8.89646	-8.80045	-9.34467	0.748235	5.90298				-3.51816	1.26648	0.688292	1.04754	7.46863	3.96375	0.880055	1.37006	0.998966	2.49076
										-7.92802	28.1595	19.821	-4.17925	36.2819	-24.2731	5.5208	-25.9669	-37.5278	-2.33433				9.82246	0.433584	-2.44921	-0.10407	-3.00846	2.00886	-2.60128	0.224808	-8.9288	-5.18644
										4.05996	-27.0674	-4.40598	-20.1871	26.9776	32.6164	18.7052	1.7307	-5.01996	19.6586				-3.57797	1.0502	-3.54304	3.37444	-7.61931	7.68603	-3.25078	3.4322	-0.0180551	-0.513793
										-5.95275	-25.2176	3.84865	-11.3719	35.9347	20.8364	13.1846	-7.63189	-1.83742	17.3013				-2.08809	-0.701963	-2.4834	1.90307	-4.05142	8.058	-2.56058	2.13888	-0.348675	0.325607
										15.069	-23.3359	-6.91751	37.9362	-4.90414	27.6893	-36.6039	0.769378	20.568	1.82563				-6.74906	0.263401	5.26544	-0.50828	7.04176	-12.4273	5.36107	-0.535766	-1.89094	6.6828
										-7.27988	20.4962	19.8452	-14.2041	48.7477	-25.5002	15.1339	-25.7056	-37.211	5.21522				10.5886	-1.09391	-4.07631	1.38646	-6.49796	2.78395	-4.06495	1.65547	-7.13265	-6.02112
										1.33164	-25.2502	5.32374	-27.7007	-1.65599	14.97	29.6662	-3.68737	-7.33932	23.2497				-3.61533	-0.0927031	-5.5608	3.21288	-11.3785	0.30946	-5.21999	3.6826	-0.794241	-1.48476
										-7.79631	29.8079	24.4343	3.67821	-6.10132	-33.3201	-4.0226	-30.0817	-32.688	-6.65971				9.76303	0.588934	-1.47835	-1.54395	-0.511973	-2.38037	-1.36566	-1.03749	-9.86617	-4.38607
										26.3175	4.36713	-17.6404	22.4144	-33.9935	-1.67346	-20.431	13.914	8.54676	-23.8614				-3.48196	-11.8817	3.97202	2.49043	8.72358	-3.55198	3.95674	2.63217	5.02729	3.68497
										27.7749	7.68863	-14.8844	36.7377	-3.86208	25.0153	-34.2048	14.8046	12.4687	-17.059				-4.67513	-12.4535	5.83783	1.0224	6.54056	-11.7493	5.8488	0.930725	4.38263	5.29165
										-4.69455	21.0984	20.2037	-12.1696	47.1767	-24.2373	13.4759	-25.8256	-37.5388	5.03694				10.6485	0.104435	-4.33695	0.656555	-5.79997	2.51203	-4.33342	0.967313	-7.10435	-5.81895
										10.6357	-17.6083	12.6127	-33.1305	13.823	-38.2971	37.818	1.72417	-14.4254	27.0132				-4.35338	-0.69324	-6.79716	3.99434	-10.0524	-5.56234	-6.87654	4.37699	-2.06872	-2.51047
										1.13147	27.4427	6.19834	22.4213	-40.1011	1.34735	-25.6337	-12.8923	-22.3798	-10.3598				8.53789	0.903023	3.26856	0.359534	10.4803	-4.074	3.00595	0.633522	-10.0342	-1.61924
										24.374	12.3836	-22.3919	19.8443	-30.036	-3.91438	-17.9456	18.3062	4.7363	-23.4483				-5.98639	-12.2461	3.91624	3.20755	8.28739	-2.28259	3.63868	3.02417	5.82812	3.21267
										12.0411	-18.4684	-0.207591	-5.37147	29.8259	4.93915	5.92735	-6.40386	11.6741	25.8712				-5.11064	-0.269548	-1.67177	2.78134	-0.377133	8.3157	-1.44867	2.22166	-3.73044	1.67824
										23.9047	2.18657	-21.0244	17.3608	-29.4699	-3.49452	-15.0244	17.8083	5.06942	-25.9235				-4.31458	-9.90561	3.25592	3.41932	8.45119	-2.11979	3.08932	3.38978	5.36839	2.73713
										17.0924	10.7315	-20.5763	-5.73876	52.2211	-4.70684	3.23409	14.7685	-6.55331	-31.1121				-5.65885	-10.0559	-0.261861	5.47477	-2.11605	14.4459	-0.00463957	5.54531	4.91636	0.131793
										22.439	3.91231	1.37438	-37.1143	5.22119	9.26989	30.9933	11.2255	-21.2195	11.9488				-3.70921	-11.0418	-5.60706	5.10545	-11.6145	-2.39555	-5.68614	5.48073	1.81223	-2.88679
										-3.59455	-25.6461	6.09454	-5.42866	34.2424	11.9954	7.00518	-12.336	1.94858	14.6695				-1.88971	0.335267	-1.73866	1.606	-1.89396	8.12806	-1.71807	1.73094	-0.405882	1.08467
										-19.9451	-3.3381	0.157036	-27.0806	-16.0932	48.8226	23.9006	4.07661	-12.22	3.48115				-1.43918	8.43374	-3.96762	4.03624	-9.10571	4.77415	-3.67067	4.35809	4.52402	-5.69635
										18.9241	7.94981	16.6218	-42.6085	0.615773	-53.4581	45.8027	8.39873	-22.9135	19.3938				-4.88371	-10.9944	-8.62152	4.93447	-13.2843	-10.8266	-8.5718	5.29606	-0.163102	-4.37987
										-6.00584	-17.6616	0.37017	42.875	1.26725	32.4737	-40.3265	6.21572	15.3554	-2.66957				-2.89387	-1.62908	6.06832	-0.443923	6.51281	-14.011	6.05355	-0.299222	-0.528924	6.13228
										5.76576	-13.2311	13.6428	-35.8427	8.22556	-44.516	40.3361	1.56412	-17.2723	27.0286				-5.04016	-2.04659	-7.40641	4.3221	-11.9045	-7.32733	-7.4017	4.81106	-1.63109	-3.30839
										0.954847	-16.0897	3.85857	26.8823	-44.8761	-14.66	-34.2174	-4.24758	20.557	6.88988				-3.63598	-1.56276	4.37606	0.0544788	9.02317	-8.53463	4.36813	0.218105	-2.88239	5.91801
										-16.8832	-0.22379	-7.87401	-18.2992	23.4922	32.9382	17.0059	4.58953	25.3473	-26.5986				-1.62162	10.0542	-3.11419	4.17296	-8.3095	7.92057	-3.13325	4.23199	5.69693	-5.76172
										-21.4969	1.67321	-15.7995	8.69801	-3.59514	-0.632679	-10.1881	8.42959	35.2786	-12.4485				0.220784	9.36481	1.79225	3.24169	8.72743	5.24142	1.71462	3.3425	9.76903	-4.04983
										-19.3554	0.0275935	-7.58985	-13.017	22.9666	22.1791	11.5538	2.86607	27.5741	-24.7771				-0.519328	10.3038	-2.09809	3.6059	-6.2498	10.8668	-2.03635	3.76017	6.54758	-5.31339
										21.6663	3.49663	4.38903	-36.3817	13.7926	-30.1127	32.8317	8.9435	-21.8396	13.514				-3.62116	-10.5326	-5.98564	5.13381	-10.797	-3.59155	-5.79562	5.41218	1.52818	-3.20352
										9.3369	-18.8962	2.14772	-23.6639	-19.0317	41.8561	26.4706	-2.11034	-0.414457	30.51				-6.55235	-0.0130417	-4.30063	2.74252	-9.60353	2.98363	-4.41481	2.99577	-2.79611	-1.11354
										20.7194	5.89074	-9.37743	-26.3753	-20.8661	42.9622	21.9694	11.993	-16.7026	-30.6217				-3.56128	-10.5718	-4.04176	4.43116	-9.79318	3.54796	-3.99954	4.5415	3.01703	-2.16998
										-21.2733	-0.047292	-10.0984	-11.8839	21.4737	17.9934	9.72918	4.42696	30.9336	-25.1067				0.00766346	10.2465	-1.60686	3.65036	-5.01773	11.2349	-1.77325	4.1328	7.20331	-5.82635
										6.336	-12.9073	-5.31256	-3.59046	31.3871	5.73171	3.30863	-2.08143	11.3285	28.5129				-4.68185	-2.17843	-0.829674	3.19328	-0.780862	8.31724	-0.797804	3.10878	-4.19609	1.21378
										26.3692	6.40628	-25.8726	-0.71097	44.8509	-9.29562	-1.01329	19.3048	0.333945	-31.3946				-3.51111	-11.7992	0.844578	5.17935	3.08646	2.88889	1.28161	5.15145	5.62397	1.25637
										-2.95703	-22.3365	-7.47929	25.9189	-45.5023	-5.69703	-25.5591	0.0100298	7.66002	-3.16209				-2.10399	-0.212824	3.42925	-0.160698	10.4523	-6.3251	3.37657	0.151133	0.871601	5.21037
										0.756114	-26.4797	-7.46003	-5.62325	27.9412	4.87959	4.93139	0.09038	-0.100749	14.2524				-3.34447	1.14815	-1.13866	2.89946	0.00601273	8.37766	-0.900737	2.99039	0.245794	1.05964
										25.9453	11.0574	-21.1962	7.59905	-17.543	-18.8804	-7.857	14.526	3.65101	-30.5589				-4.93477	-12.3492	1.94937	4.17229	3.89628	1.68706	2.06524	4.73434	5.87696	1.89359
										-16.2649	-6.43053	-0.970734	41.6462	2.23672	33.9098	-38.4948	8.46093	24.6624	-4.06739				-1.39194	8.71196	6.46485	0.038161	6.5246	-14.5845	5.99354	-0.133459	10.441	-0.399899
										-8.86011	32.1231	22.6317	16.901	-24.6431	-37.4885	-16.1915	-30.8328	-23.7572	-11.0428				8.63336	0.787151	1.5229	-2.48613	3.34284	-7.09875	1.26268	-2.25443	-9.95341	-1.8713
										2.99114	-29.4082	2.33072	-13.8658	24.9579	35.5931	16.8303	-10.2267	-1.50349	20.5476				-3.12264	1.52363	-3.40792	2.22903	-7.69184	7.36726	-3.36858	2.65938	0.0187375	-0.243679
										2.1595	-26.057	9.05449	-32.4128	14.3254	-35.5858	33.9643	2.978	-13.0645	22.2142				-2.92436	1.13868	-6.52927	3.96478	-10.1935	-4.94097	-6.45714	4.33385	-0.754876	-2.56224
										-18.4343	-3.40255	-11.7411	5.41882	-0.936901	-1.0654	-6.52945	4.07166	34.7916	-16.3096				-0.820658	8.80042	1.11844	3.25451	8.0304	6.24532	1.11714	3.42993	9.44735	-4.70876
										-6.92438	-22.9382	2.84467	-5.02268	31.5143	8.17876	6.10189	-9.2076	0.99631	16.9829				-1.42014	-0.596957	-1.66176	1.6081	-1.27541	8.14018	-1.98479	1.85247	-0.454487	0.573108
										27.4879	7.01303	-24.2699	10.2577	-20.284	-15.4218	-9.70572	17.8756	1.8727	-28.9871				-3.59065	-11.9037	2.2248	4.21739	4.98907	0.578461	2.46367	4.29541	5.15006	2.01618
										13.7893	-16.4427	-0.868782	2.15267	12.4924	-6.75025	-2.05647	-6.68373	13.5973	23.5663				-4.54416	-1.12531	0.186985	2.0252	4.50558	6.63266	0.00680118	1.97399	-4.46236	2.14457
										14.3777	-24.9052	3.00815	-22.8781	-21.6252	37.6464	26.206	-3.47274	-0.119366	31.4678				-6.91133	-0.539455	-4.79439	3.22057	-10.3446	1.87008	-4.74376	2.96162	-2.92195	-0.759393
										-21.3271	-1.27256	-8.24643	-15.1029	22.5154	21.2419	13.3508	3.55942	28.6626	-25.7017				0.317077	9.70552	-1.89912	4.07885	-6.11158	11.1625	-1.99832	4.10935	6.8933	-5.80167
										-1.41155	29.3643	12.2206	-24.5064	-26.3308	31.1004	31.722	-5.53532	-33.7261	11.3586				8.2165	-1.37204	-5.28193	2.57964	-10.1948	0.623271	-5.36347	2.78493	-5.81241	-5.67232
										-6.53273	23.9696	15.0287	-25.0304	5.87766	14.6174	34.796	-4.85187	-34.899	11.6677				10.0401	-0.599983	-6.05017	2.94259	-11.2896	-1.17366	-6.00434	3.08657	-5.56385	-5.73883
										2.89704	-18.458	6.99007	-29.6208	5.76828	10.4168	31.6798	0.542167	-4.66996	30.0086				-4.20803	-0.797376	-5.77515	3.95372	-11.5614	-2.31963	-5.70579	4.09634	-2.20486	-2.02372
										9.72597	-23.1838	-0.680488	22.398	-44.9941	-1.38912	-28.3618	-6.78068	22.4563	11.2368				-5.01271	0.686562	3.32853	0.63775	10.5855	-5.34998	3.41949	0.960107	-3.79054	5.78575
										-5.56803	22.5637	21.8423	-42.8762	-6.32821	-58.973	50.0856	6.27237	-26.7661	22.0706				10.2443	0.395154	-9.54829	4.10261	-13.8422	-13.5675	-9.54767	4.61628	-1.54454	-4.99064
										20.5799	6.78565	-24.3376	7.57954	-19.6161	-17.8886	-7.85522	18.1045	0.6798	-28.9392				-3.83038	-10.4705	2.02977	4.7354	4.40995	1.0103	2.25627	4.55426	5.20796	1.82242
										9.76553	-18.0769	17.6407	-39.0405	-0.097298	-54.122	44.7756	4.61838	-21.5088	23.9982				-4.56077	-0.322678	-8.6966	4.38157	-13.3534	-10.9632	-8.47133	4.93795	-1.37461	-4.0828
										-2.37522	-28.5563	1.86937	-12.8881	35.2354	23.4157	15.551	-10.1057	-1.04053	17.652				-2.64485	1.61407	-2.52944	2.34824	-4.66837	7.72922	-2.60358	2.2609	0.242132	0.327405
										-6.10242	-29.8253	-4.45423	20.7541	-24.7177	7.58094	-21.4268	-5.80046	3.28932	-0.269753				-1.06623	0.781855	1.89373	0.108197	9.22025	-0.901839	1.8934	0.188092	0.572573	3.99728
										7.77024	-11.1885	7.18027	-28.6815	2.04963	13.7568	31.6739	-0.557409	-4.15086	29.7838				-4.58603	-2.15624	-5.62271	3.53377	-11.5775	-0.964706	-5.66931	3.84934	-2.25321	-1.79082
										7.26329	-17.5665	-0.182366	23.2828	-42.2844	1.44373	-27.921	-7.05009	21.4944	11.0296				-6.17322	-1.8871	3.37183	0.767114	10.6366	-4.43003	3.47751	1.04959	-3.96968	5.38717
										-0.783357	-32.6883	-8.66954	34.2654	-7.20226	25.7226	-33.2127	4.37312	14.0676	-3.41791				-2.626	0.476596	5.2591	-0.146003	7.20667	-11.6563	5.18353	-0.427932	-0.146853	6.074
										12.015	-14.6909	17.1229	-38.7336	2.49138	-51.7164	44.2475	4.57222	-18.6408	25.0652				-5.25265	-1.09406	-8.20115	4.39692	-12.8425	-9.98419	-8.07551	5.27117	-1.2694	-3.71679
										13.0516	-22.4991	-5.61867	11.969	-11.0829	-5.11276	-12.2281	-2.42729	19.4224	18.7737				-6.07967	0.817024	1.51514	1.87706	8.33917	3.16233	1.51522	1.77746	-4.6386	3.86024
										-15.2485	0.99421	-15.0894	4.15746	2.16528	-1.35923	-5.10842	7.63577	37.4759	-17.4454				-1.77559	10.1283	1.08877	3.67896	7.20821	6.9346	1.25007	3.74204	9.43563	-4.85187
										-23.2796	1.34072	-2.21151	29.5543	-47.3971	-3.27406	-25.1714	3.64427	34.2776	-5.91108				0.242121	9.96284	3.70706	1.07897	9.85037	-5.70203	3.90148	1.06532	10.8232	-2.50177
										7.94113	-20.8621	2.91173	-20.1852	22.6044	37.0749	20.8057	-4.24361	2.7895	30.0627				-6.83013	-0.818814	-3.75703	2.36035	-8.13072	6.66533	-3.57996	2.83392	-2.98663	-0.544737
										7.69016	-19.6523	-5.75024	2.79857	12.8665	-5.9172	-3.54124	-1.86064	16.0494	24.2077				-6.77036	-0.821133	-0.0493926	2.62817	4.47591	6.76653	-0.101515	2.54894	-4.01588	2.65729
										-22.5162	-1.1705	-12.417	16.9363	-36.2383	2.25673	-19.6341	5.976	34.5031	-6.73898				0.398758	9.44646	3.5576	1.58523	10.1652	-3.44769	3.4504	1.65376	10.6052	-2.86204
										-0.682455	-22.3778	-6.14941	34.4843	-43.4292	-14.7754	-33.3597	1.50671	12.7666	-3.34936				-2.52445	-0.740325	4.39289	-0.525133	9.06236	-8.87425	4.22027	-0.290257	-0.008487	5.65589
										-9.73042	-20.9912	-6.573	29.1365	-44.5865	-11.6739	-28.6532	-0.609273	9.43725	-3.52185				-1.07768	-0.369399	3.70381	-0.504168	9.84925	-8.03857	3.79626	-0.437736	0.315118	5.41644
										-18.2881	-7.51699	-12.2602	-7.76121	19.5192	6.18916	5.66153	6.20723	32.59	-23.6174				-1.35507	7.58548	-0.642147	3.73334	0.905754	9.16043	-0.658059	3.91561	7.74542	-4.99431
										-21.0274	-5.84587	-8.98568	-13.5065	22.0188	19.293	12.299	4.25602	27.7641	-25.7467				-0.53102	7.6846	-1.80256	4.06447	-5.42011	11.3462	-1.58489	4.20074	6.55127	-5.1872
										-12.2361	26.5056	17.8949	20.8925	-31.6494	-33.2986	-20.0325	-25.9791	-21.1875	-14.1926				10.0224	0.420785	2.28948	-2.07057	5.60242	-8.24952	2.22672	-1.99358	-10.2713	-1.16395
										-0.90604	-23.0611	1.62684	-5.19402	35.475	15.5307	6.13442	-7.98576	0.316192	18.4628				-3.3005	-0.0134243	-1.85505	2.03486	-2.79438	8.28892	-1.71995	2.68062	-0.434783	0.466356
										-3.4974	23.9396	21.5065	9.94536	-12.1284	-35.7533	-8.09676	-28.6579	-32.8318	-10.4418				9.94221	-1.36719	-0.321235	-1.77038	0.460526	-4.36156	-0.731091	-1.77514	-10.5681	-3.72595
										18.2158	7.77471	6.12454	-37.7104	14.2435	-39.4179	34.7997	9.25911	-21.1854	14.227				-4.70429	-10.1167	-6.71863	5.01216	-10.1241	-5.81597	-6.51874	5.43813	1.25266	-3.31499
										-17.9549	-5.50515	0.747317	38.409	-2.58819	27.7234	-35.5204	8.21679	27.0242	-2.97525				-1.10039	7.59567	5.50538	0.56839	6.48689	-12.7448	5.61552	0.390159	10.9006	-0.823898
										-7.66023	-25.2328	2.38791	6.3483	1.83538	-11.1717	-6.27795	-9.93561	3.02379	7.93462				-0.995318	-0.153227	-0.00200794	1.05051	5.69999	5.18125	-0.0360661	1.06348	0.126377	2.56527
										-12.5074	-6.4464	-11.5186	-9.24714	21.323	14.7094	7.03676	6.74591	29.6739	-23.1896				-2.18201	7.86976	-1.32011	4.16823	-1.55259	10.1879	-1.1182	3.97861	7.13592	-5.73731
										-6.68767	-21.1888	7.50707	-23.4847	-19.3401	40.8299	27.1879	-6.09344	-7.51047	19.6053				-1.36674	-0.343499	-4.4861	2.70661	-9.75782	2.78039	-4.39093	3.18708	-0.235713	-1.14303
										-17.1474	0.113886	-15.1898	-0.432648	18.1638	4.56231	2.17149	7.03569	34.755	-22.6049				-1.62133	10.3552	-0.330149	3.85535	1.94627	8.92264	-0.0582139	3.90381	8.03376	-5.47602
										18.2507	8.8749	-13.5558	38.1488	-13.1791	23.7097	-32.5113	12.2836	9.87079	-15.6828				-3.86977	-10.1478	5.78933	1.32382	7.55583	-10.2097	5.61972	1.38227	4.76127	4.83416
										-13.6635	-3.88674	-12.3499	-14.3552	21.2129	12.8913	11.1283	7.82991	30.1631	-26.8864				-2.65763	8.62586	-1.12334	3.98535	-0.90383	10.0445	-1.1828	3.66557	6.88595	-5.82033
										22.7908	11.4825	-23.6218	1.45024	43.5076	-9.48057	-3.79815	19.1541	-0.700568	-32.4036				-5.79717	-12.106	1.30925	4.66275	3.36122	2.59166	1.43195	4.57914	5.34659	1.26492
										-7.85558	-30.2301	6.34159	-24.6509	-21.4525	36.3473	28.082	-5.08238	-7.15383	22.0701				-2.44185	1.54654	-4.93575	2.97039	-10.5692	1.59806	-4.86027	3.23515	-0.199759	-1.11008
										-17.5861	-8.30521	-8.13359	-19.068	25.5781	29.306	17.2389	4.95833	24.3204	-27.4916				-1.48447	7.46181	-2.8764	3.88748	-7.64058	8.89186	-2.93573	4.3368	5.64641	-5.82381
										-7.65236	28.186	20.1211	-3.9786	33.9159	-23.6276	5.39855	-26.1835	-37.8628	-2.14097				9.75738	0.522086	-2.67172	-0.503466	-2.47627	1.44094	-2.59781	-0.321815	-8.97557	-5.25367
										15.1203	-23.0963	-6.87659	37.683	-4.95411	27.26	-36.3396	0.82012	20.6574	2.17778				-6.70824	0.208651	5.24362	-0.41103	6.91623	-12.2471	5.22719	-0.397902	-1.9424	6.66459
										9.38136	-12.8469	6.74933	-29.2889	3.15975	12.5575	31.3929	0.247299	-4.63478	29.9896				-5.7155	-1.97081	-5.57003	3.65918	-11.7773	-1.23987	-5.62875	4.075	-2.16347	-1.96233
										-18.7319	-1.59617	-11.8618	8.34133	-6.64704	-0.0162382	-10.2211	4.30533	36.6736	-14.2015				-1.38204	10.169	1.59313	2.49144	9.16167	4.16779	1.61351	2.74305	9.92815	-3.98116
										-4.71035	-23.596	-12.1794	24.314	-36.5398	7.47849	-20.7873	-0.901789	3.78496	-1.03689				-1.8328	-0.192218	2.26391	0.0511578	10.7353	-2.4217	2.13334	0.360895	0.477347	4.12935
										-5.3964	28.4203	18.178	-31.5271	6.78035	-39.4974	41.3767	-2.60188	-31.8546	15.153				7.96593	-0.92851	-7.37244	3.29944	-11.7528	-5.93174	-7.23781	3.68354	-4.47068	-5.57027
										21.6356	10.8684	-13.1279	34.5938	-11.7547	25.0363	-31.0313	14.4181	10.9985	-17.0867				-6.1237	-11.5352	5.87047	1.40043	7.32918	-10.7533	5.92762	1.27129	4.45548	5.16927
										10.1654	-25.3064	-1.57374	11.3374	-12.073	-6.14672	-11.8844	-6.96365	19.7215	20.8777				-4.38797	-0.00257299	1.23218	0.98013	7.96566	2.97748	1.06903	1.16576	-4.52979	3.91009
										-9.20192	20.0111	14.3266	14.372	-41.7898	0.439152	-13.4992	-22.6223	-27.8458	-14.8412				10.4225	-1.49871	2.65656	-1.02879	10.5353	-4.52163	2.32271	-0.74982	-10.662	-2.15115
										-15.2132	-8.3605	-12.0735	4.49767	0.281155	-1.23715	-5.60165	4.61097	34.1831	-15.4577				-1.64126	7.70584	1.01951	3.43749	7.73577	6.59235	1.06483	3.44166	9.5177	-4.61402
										18.4293	9.17608	-16.3168	27.0875	-54.8072	-9.12836	-23.8935	14.4556	7.25056	-21.4057				-5.1815	-10.0783	4.86469	2.42733	8.15329	-5.53061	4.55545	2.1049	5.20979	3.95077
										-26.2295	-3.85001	-12.0297	6.47813	-5.36456	-0.223373	-7.67192	4.23593	35.9257	-15.3115				-0.215685	8.47481	1.56432	2.86541	9.10346	4.81888	1.42325	2.75418	9.52428	-4.4871
										22.5924	10.6914	-23.1908	-1.5626	46.8352	-8.7029	-1.54772	18.3548	-1.3283	-31.1477				-5.49071	-12.4592	1.01169	5.09839	2.62969	3.26589	1.13018	5.15779	5.01458	0.942152
										10.0073	-13.5772	-3.60622	-10.6389	34.8173	24.4535	10.8235	-2.26131	8.41275	28.6941				-5.03266	-2.15888	-2.05263	3.20209	-4.90476	7.59318	-2.12082	3.37687	-3.72678	0.313643
										-6.69563	-19.9272	-7.52471	24.2713	-43.8504	3.05117	-24.9994	-2.85583	5.81271	-3.95718				-1.95899	-1.32916	3.08351	-0.396538	11.3007	-4.24657	2.88388	0.257077	0.362498	4.40165
										10.1609	-21.8213	11.3266	-34.4218	12.9929	-39.9106	37.4623	3.56485	-14.0678	27.0174				-6.2477	0.678657	-6.92401	4.23353	-10.3119	-6.0523	-6.87174	4.73469	-2.03548	-2.62728
										-7.37747	-25.6116	-2.23971	-9.51474	35.1698	15.4787	10.5318	-3.83613	-1.30388	16.4593				-1.18497	-0.0230891	-1.80293	2.11664	-2.67994	8.25553	-2.05391	2.14599	-0.408291	0.682588
										13.2574	-22.2279	-5.3565	11.7552	-11.8319	-4.4084	-12.0335	-2.66114	19.2575	18.6924				-6.25022	0.839482	1.66185	1.72059	8.27343	2.94806	1.52775	1.92394	-4.5859	4.10198
										18.088	7.99157	-16.4077	-14.8531	51.5964	10.3943	11.9164	12.8902	-11.1195	-32.6687				-4.75495	-9.84646	-1.65878	4.71659	-4.28306	10.1343	-1.52926	4.82621	3.93309	-0.840866
										2.80426	-16.571	-4.3611	13.0621	-15.618	-2.13637	-12.3687	-3.83253	18.0953	18.0637				-4.49472	-0.320546	1.50708	1.52428	8.58093	1.87271	1.69681	1.85567	-4.3056	4.29012
										25.0121	6.00172	-0.891148	-33.7742	-1.58491	14.014	27.5405	10.3123	-23.1815	11.1751				-4.07237	-11.2111	-5.00126	4.41144	-11.3973	0.246776	-4.91828	4.74428	2.43104	-2.44491
										-5.32396	27.0867	18.8157	-6.70716	40.6415	-23.5898	8.2809	-24.9167	-37.6764	0.795472				8.09085	0.358539	-3.4834	0.0264871	-4.06694	2.8717	-3.53067	0.208291	-8.20314	-5.95626
										18.5797	7.84221	-25.4714	-12.1853	54.4417	1.37186	8.24536	21.7986	-8.78268	-37.3408				-4.61958	-11.081	-0.696165	5.27052	-3.32612	13.0129	-0.583424	5.64364	4.19545	-0.22611
										24.0257	13.5126	-4.22572	43.5594	2.66169	34.7037	-40.9196	11.9423	13.893	-13.4841				-5.85488	-12.2556	6.5471	0.223443	6.44505	-14.8554	6.43799	0.165874	3.71261	5.61387
										0.564549	-28.6124	-4.42609	23.768	-42.0898	0.696246	-26.2942	-11.6121	6.89812	-2.84782				-3.23205	1.32172	2.87197	-0.346979	10.767	-4.43297	2.82456	-0.37112	1.2299	4.93754
										21.8873	13.6771	-21.481	11.1512	-23.5915	-11.3829	-11.1406	15.2049	3.63356	-29.1957				-6.33821	-11.0345	2.86636	3.74384	6.19581	-0.0471913	2.89915	3.80405	5.8948	2.1609
										11.9773	-19.7881	-3.12568	-0.384852	16.7776	-4.40161	-0.104093	-4.06543	12.6612	22.7336				-6.81804	0.0333446	-0.278091	2.4704	3.49807	7.18351	-0.206397	2.45953	-3.7284	2.54697
										-22.6302	-8.72998	-14.6861	17.7236	-48.1776	-3.66373	-20.6055	8.37587	31.6007	-6.93182				-0.841204	8.65992	3.96849	1.71606	9.83263	-5.74352	3.8125	1.72696	10.3957	-2.32791
										-10.947	29.4026	19.2421	-4.06049	35.0935	-22.7328	5.43369	-25.1116	-37.4098	-1.60866				9.13168	-0.888145	-2.79177	-0.378238	-2.79857	1.79465	-2.88753	-0.319067	-8.999	-5.46539
										-22.8352	0.138006	-10.8024	6.31038	-0.111005	-1.22068	-7.33397	3.11137	34.6949	-14.8339				0.185856	9.87387	1.23606	3.26727	7.84127	6.47517	1.35901	3.36334	9.61753	-4.72834
										-1.61104	-30.5391	-7.59343	25.9208	-45.6195	0.676249	-25.4567	0.0855411	6.23505	-2.12801				-2.50933	1.36633	3.04751	-0.330816	11.1021	-5.27883	3.13034	0.00109589	1.05823	4.72471
										-3.26772	-20.8074	-0.573352	45.598	4.99557	40.251	-42.4363	8.36831	18.3642	-3.86933				-3.07725	-0.887384	6.89986	-0.423481	7.50583	-16.5303	6.8419	-0.51491	-0.661514	7.14133
										-0.596462	-22.5358	1.66871	-6.17655	35.6342	14.7491	7.04601	-7.99753	0.873013	18.9371				-3.12436	-0.199548	-1.77575	2.0783	-2.58062	8.04571	-1.671	2.17351	-0.733326	0.565088
										-6.90921	27.3831	23.032	9.99683	-14.4381	-36.261	-7.07082	-25.5989	-30.1311	-9.10455				8.71513	-1.3785	-0.102299	-2.13733	0.7855	-4.80793	-0.180394	-1.85661	-10.1734	-3.40832
										-4.45775	19.6642	19.3954	13.1444	-19.5916	-36.8483	-12.7195	-27.4904	-28.066	-12.4871				9.45699	0.837638	0.52723	-1.86218	2.02257	-6.13365	0.115242	-2.048	-10.4157	-2.93468
										-9.509	28.1147	21.5921	-41.175	-3.96094	-57.5179	49.2364	4.92836	-27.4009	20.6208				9.15819	0.723966	-9.07888	3.95713	-14.1888	-12.5642	-9.13448	4.60789	-2.00028	-4.994
										12.6777	-18.6121	-6.79584	37.468	-7.94647	25.1993	-36.1531	0.793752	19.9725	3.27693				-6.3703	-0.343927	5.14734	-0.42203	7.43218	-11.5839	5.01704	-0.316653	-2.17844	6.55037
										22.5552	11.091	-22.7558	-8.10754	51.0606	-5.5464	4.63717	18.1606	-4.38091	-30.9638				-5.24572	-12.3785	0.173286	4.92967	-1.57751	14.5851	0.0250607	4.95027	4.68218	0.54951
										19.6564	9.30888	-25.8937	7.68926	-19.076	-16.5812	-7.4264	19.8275	0.000244295	-28.4713				-4.58721	-10.1627	2.29562	4.66964	4.40381	1.01544	2.52837	4.58986	5.05691	1.73704
										-8.6881	27.8857	18.4644	18.3823	-28.1467	-34.8947	-17.7818	-26.3602	-22.4104	-13.1481				9.948	0.426938	1.7518	-2.39159	4.38317	-7.74025	1.61738	-2.26588	-10.7738	-1.59037
										12.9632	-22.1182	1.68584	-18.1637	-12.773	48.9813	19.602	-4.70393	2.56426	28.8393				-5.57743	0.98165	-3.58933	3.17979	-8.49646	5.44107	-3.9188	2.78874	-2.9631	-0.52294
										11.2193	-17.6138	-2.55743	28.2338	-44.6671	-14.7034	-30.596	-2.93948	19.2195	6.21778				-4.79112	-0.513822	4.23955	0.212088	9.0719	-8.49807	4.42075	0.396052	-2.92698	6.39072
										19.3333	11.2757	-17.1264	31.2356	-15.4424	22.0278	-27.2487	16.3009	8.98132	-18.3749				-5.98429	-11.6747	5.58182	1.90342	7.61099	-9.29979	5.46383	1.61136	4.93028	4.7332
										10.085	-21.8757	-0.165053	-11.8631	30.5865	29.5369	12.3405	-5.08259	4.10984	27.6558				-5.96055	0.932392	-2.92537	2.6831	-6.60026	7.74511	-3.13344	2.52883	-3.02329	0.280871
										11.4389	-18.9686	-1.59796	26.7595	-44.514	-14.4694	-30.7374	-4.14792	20.6105	7.5695				-5.29929	-0.0789381	4.23088	0.163269	9.11266	-8.70992	4.1996	0.220702	-3.26924	6.15153
										15.1709	-19.5141	-2.32377	-6.34035	34.2489	13.4814	6.65142	-4.08379	11.0231	26.3574				-5.84647	0.882553	-1.2768	2.87867	-2.07701	8.44053	-1.5504	2.5098	-3.97994	1.48434
										-17.7796	-0.844016	19.2314	-41.8932	-1.91783	-55.6339	47.2961	6.69754	-22.8152	21.428				-1.07971	10.4625	-8.87192	4.38939	-13.7683	-11.6048	-8.97103	5.31421	-0.371444	-4.60393
										9.95858	-18.0644	-2.34081	-1.41425	15.3762	-5.04942	1.46844	-4.72399	12.1993	22.2139				-6.54933	-0.669498	-0.0903995	2.02605	3.97057	7.00163	-0.0983935	2.16916	-3.56433	2.53388
										24.805	8.4321	-21.3779	-1.35627	45.3269	-9.24567	-2.05127	15.8721	-2.35802	-30.747				-4.15014	-12.032	1.32845	4.93642	3.05171	2.95777	1.12617	5.11152	5.37404	0.877278
										-25.6141	-2.38199	-10.8263	4.01146	1.04753	-1.70112	-4.89248	3.27854	33.3484	-16.4505				0.183463	8.77732	0.946697	2.86708	7.52618	6.69839	0.730965	2.97955	9.23066	-4.32562
										11.4713	-20.1267	-5.92538	9.35236	-7.57761	-7.03633	-9.83815	-1.795	18.4355	20.5803				-6.89723	-0.106068	1.03847	1.81774	7.83592	3.87254	1.00791	2.05327	-4.47998	3.46654
										19.0254	7.27451	-24.8844	11.6859	-21.6072	-14.9209	-10.5039	18.8381	1.66881	-27.2551				-3.98122	-10.2074	2.42881	3.86163	5.29763	0.417246	2.37041	3.80949	5.17102	2.07986
										20.8955	11.4296	-21.8983	21.2433	-29.2438	-4.17618	-19.0774	18.0226	5.78075	-23.2268				-4.81623	-11.1948	3.86841	3.33803	8.15942	-2.07995	3.90035	3.37798	5.3273	3.10668
										10.1955	-16.3598	2.80498	-24.7012	-21.4913	37.7233	27.1546	-1.63753	-1.58781	30.7037				-5.71548	-0.567259	-4.89894	2.90913	-10.2487	1.83618	-4.87925	3.14086	-2.77442	-1.57419
										-12.8561	-1.56605	-9.81614	-16.3203	24.2566	24.9805	13.8219	6.00581	27.2177	-26.6524				-2.46934	9.49286	-2.09766	4.25853	-6.9955	10.226	-2.22243	4.38708	6.29468	-5.7554
										-4.99633	-28.5242	-6.65521	31.1395	-44.2296	-12.1479	-30.2686	0.0580404	11.2356	-2.61751				-1.26164	1.09632	3.95034	-0.570793	9.82594	-8.16046	3.87953	-0.501286	0.39205	5.54433
										3.59551	-13.6546	17.6399	-41.1139	-0.425152	-54.4076	45.7338	6.50146	-22.0443	23.3576				-4.17847	-1.64054	-8.58012	4.6384	-13.4505	-11.0766	-8.69514	5.19301	-1.05943	-4.04155
										3.93511	-21.8279	0.835859	-1.53366	16.0095	-4.59079	2.21338	-7.83791	12.3172	24.853				-5.00149	-0.000760507	-0.698538	2.11074	3.75267	7.34228	-0.288191	2.71023	-3.68412	2.3802
										13.9526	-18.7975	-5.8299	4.3291	4.2572	-8.72946	-4.77592	-1.48067	14.4591	21.413				-4.49586	-1.19232	0.477339	2.34753	5.40208	5.68782	0.340309	2.16767	-4.21002	3.02222
										-1.01891	-21.2531	5.01547	-24.1014	-21.6374	34.5917	24.7851	-2.48846	-9.18729	21.4732				-3.33269	-0.625676	-5.04086	3.02771	-10.9494	1.25472	-5.1066	3.6413	-0.144492	-1.39697
										-25.4343	-3.55786	-7.66929	-12.8376	22.7061	20.3243	11.4429	2.85294	28.002	-24.8178				0.248743	8.6557	-1.91954	3.36818	-5.66578	11.3269	-2.02028	3.38469	6.7343	-5.16797
										-25.7062	-2.06854	2.67977	34.1257	-50.4016	-13.6151	-29.2484	8.72475	32.4732	-2.34737				0.228369	10.0702	4.70732	1.43623	8.7043	-7.30755	4.4716	1.38874	10.8837	-2.16261
										20.5681	17.1794	-18.8375	-9.04619	53.0554	-3.60931	6.54867	15.4045	-6.17392	-34.1954				-6.31419	-11.8869	0.00660952	5.37123	-2.44623	14.1418	-0.0876657	5.29816	4.75812	0.0404893
										-3.75557	-26.4645	0.449134	14.0144	-13.7048	-5.20314	-15.1986	-7.41483	2.54895	3.35544				-1.18009	0.463077	1.35492	0.540913	8.12693	2.56149	1.21779	0.815554	0.505535	2.99462
										27.5126	10.5733	-20.8608	-12.2793	53.5191	7.85443	9.04925	16.9561	-9.24885	-35.7418				-4.68125	-11.9398	-1.02132	5.54967	-3.99037	11.079	-1.12015	5.83712	4.81521	-0.648126
										9.86357	-17.5155	-2.20613	-8.69852	29.3785	3.67744	9.64813	-3.92979	10.1372	24.9828				-6.35942	-1.07306	-1.3844	2.65863	-0.0607364	7.95636	-1.47825	2.18538	-3.55797	1.56082
										-9.01803	23.2372	19.9472	-6.29758	36.7605	-23.7331	7.83518	-26.0017	-37.6263	-1.02864				10.0671	0.187736	-2.85603	-0.0892977	-3.20044	2.19585	-3.0422	0.222404	-8.65995	-5.62511
										-7.76148	25.6347	20.1368	2.9875	-6.10398	-33.3425	-1.78465	-28.5549	-33.3994	-7.83257				9.54076	-1.39952	-1.17888	-1.50275	-0.547828	-2.37793	-1.33005	-1.2891	-9.75598	-4.16488
										-8.82544	21.9737	20.7705	-39.2297	-0.256251	-54.912	47.6014	3.50536	-28.1271	19.5328				10.0744	-1.53319	-8.659	3.84077	-13.5015	-11.1439	-8.5195	4.31982	-2.59108	-5.07838
										-6.59055	-31.4724	1.11752	7.49576	4.53547	-10.0805	-7.69257	-9.12048	-0.703344	8.13193				-1.57757	1.13723	0.376853	1.38238	5.35657	5.42867	0.248522	0.983228	0.52737	1.96385
										-6.95191	33.3859	23.357	-3.32807	33.5686	-24.1203	5.45737	-26.977	-38.3417	-2.50779				8.06321	0.359654	-2.60618	-0.616503	-2.36223	1.41509	-2.91299	-0.465688	-9.13686	-5.12268
										18.8013	9.01448	-10.9132	-23.7158	28.1178	35.7967	19.2235	12.0336	-15.8356	-31.0093				-5.14269	-10.0172	-3.10735	4.95001	-7.23517	8.21226	-2.9357	5.12667	3.43162	-1.8376
										12.2454	-24.7647	-2.16344	17.4328	-28.2291	6.32976	-19.9523	-8.81917	21.3271	13.8269				-6.89699	0.0409573	2.78463	1.67574	9.53608	-1.61387	2.69591	1.6775	-4.1919	4.96769
										-10.2422	27.5683	18.1283	-2.76121	32.3529	-23.5526	4.27772	-24.4397	-36.602	-2.2375				9.66498	0.588459	-2.00991	-0.301564	-2.24976	1.19472	-2.127	-0.0636384	-8.87332	-5.31168
										21.3747	16.7363	-14.2915	-20.6065	50.8974	14.8016	15.0757	12.5857	-13.5387	-31.0403				-6.51922	-11.6992	-2.30334	5.04149	-5.38219	9.45542	-2.33671	5.18741	3.66241	-1.48727
										23.5341	9.6802	9.23851	-39.697	11.9715	-42.0075	38.5158	9.38517	-20.6501	15.931				-4.90088	-10.2626	-6.92744	5.03612	-10.7041	-6.62766	-7.05034	5.44856	0.960109	-3.57732
										7.24269	-26.1324	4.92256	-25.2845	-21.7465	35.943	28.3959	-2.50388	-2.23635	29.1163				-4.69689	0.797555	-4.95283	3.27999	-10.6187	1.44329	-5.05489	3.54332	-2.60255	-1.29112
										-7.05417	28.9948	18.1965	-31.5258	6.75228	-39.6407	41.3714	-2.58938	-31.7138	15.2181				8.61141	0.564887	-7.39207	3.29823	-11.8154	-5.93167	-7.36332	3.796	-4.33485	-5.45199
										2.01457	-18.8631	-5.29168	27.0478	-45.8134	-8.13044	-26.9691	-1.86602	9.20304	-2.54046				-1.64034	-0.0948855	3.46399	-0.413831	10.1698	-6.9031	3.51743	-0.16429	0.855117	5.39734
										7.14357	-12.1672	2.74186	18.8948	-19.7165	2.67287	-17.7086	-11.0495	16.754	15.3128				-4.88789	-1.99307	1.99969	1.01058	9.15689	0.524565	2.15226	1.15914	-3.74612	4.09119
										-10.5913	32.3463	13.7236	-28.064	6.44042	13.1701	35.471	-2.96444	-35.4675	13.0703				7.94307	0.0729119	-6.02059	3.47741	-11.2637	-1.71059	-6.01664	3.69349	-5.36126	-5.38786
										-8.57401	-19.5096	3.78426	-21.5777	-14.6736	46.2705	25.1486	-4.08108	-7.5359	20.9298				-1.83747	-1.0394	-4.44604	2.65415	-8.61272	4.45199	-4.23261	2.97882	-0.702351	-0.923532
										-13.0181	-3.66438	-12.1525	-14.5372	21.1021	13.1931	11.3851	7.6566	30.0605	-26.83				-2.59774	8.59243	-1.35394	3.84006	-1.08408	10.0911	-1.62208	3.86573	7.08639	-5.80552
										-5.48249	30.7473	18.7933	6.4824	-11.1792	-35.6029	-5.70313	-29.9617	-29.7122	-9.69617				7.87639	-0.295883	-0.373349	-1.25494	0.171035	-3.99455	-0.842621	-1.33354	-10.2352	-3.39418
										6.75303	-27.9461	11.4213	-35.3303	12.5724	-40.5058	38.3403	4.37288	-15.8219	25.296				-4.25769	0.13394	-6.86584	4.09042	-10.3963	-6.19433	-7.04416	4.41783	-1.507	-2.89129
										-8.48463	-23.2351	6.10976	-13.9117	31.0503	30.1697	16.5608	-7.77389	-4.0123	17.924				-1.22732	-0.969765	-3.14068	2.60509	-6.5422	7.52319	-2.93731	3.32329	-0.379393	-0.131088
										-3.19887	26.2347	22.4918	8.69231	-13.3899	-35.9418	-5.90488	-28.2986	-28.5838	-9.7359				8.87794	-1.53216	-0.387867	-1.79714	0.687946	-4.69263	-0.343078	-1.80902	-10.2043	-3.21828
										8.85919	-24.8609	1.75443	-21.3291	-14.1137	47.1145	22.2382	-5.89864	1.91603	30.716				-4.9167	0.678082	-3.84791	3.19154	-8.41769	4.79791	-3.93812	2.99811	-2.82704	-0.497189
										10.0599	-19.2823	0.366712	-21.9876	-15.2029	46.2359	21.429	-1.41189	1.17336	30.134				-4.92968	-0.595026	-4.12585	3.33351	-8.86078	4.27859	-4.07323	3.55544	-2.98639	-0.735384
										20.0064	4.49664	-25.5468	4.8628	-18.1003	-18.4511	-5.82638	20.7878	1.39995	-30.9347				-3.33007	-11.3267	1.93157	4.56706	4.03864	1.46846	2.11682	4.67381	5.76946	1.58505
										1.22675	-20.4608	20.8345	-42.8103	-5.25915	-58.2676	49.1773	6.75954	-24.646	22.9507				-3.50622	-0.306743	-9.40514	4.4076	-14.0746	-13.0596	-9.41696	5.12578	-1.20091	-4.7215
										-2.39774	22.2355	21.5357	-4.08161	34.9047	-22.8299	6.16512	-27.075	-38.5686	-1.94649				9.08766	-0.823867	-2.97771	-0.513349	-2.82004	1.81356	-2.98071	-0.325229	-8.84378	-5.39709
										26.9193	7.77681	-20.3345	-11.355	54.13	6.1292	8.76957	16.0918	-9.27913	-33.9568				-4.57201	-12.3799	-1.05793	5.50826	-3.72591	11.6244	-0.937957	5.64003	4.79615	-0.859629
										-4.68881	-26.3399	2.95711	10.1961	-2.72001	-11.061	-10.4266	-10.874	0.385443	4.11159				-1.16101	0.516938	0.593317	0.695501	6.61771	4.36055	0.472225	0.760177	0.809386	2.50696
										-5.44098	-20.0854	0.0999447	-23.8128	-15.5383	45.1178	23.2841	-0.400009	-7.9494	21.2036				-2.70602	-1.40373	-3.98315	3.63838	-8.96248	4.15241	-3.99894	3.84334	-0.6534	-0.965445
										-6.61761	31.0977	21.1705	17.7148	-29.3948	-34.7929	-17.4107	-28.6385	-23.6272	-12.4782				7.82561	0.22769	1.83928	-2.58159	4.72654	-8.0131	1.59883	-2.3132	-10.0674	-1.64155
										-21.2311	-8.78746	-13.5972	-6.51051	19.9779	6.26506	3.22641	8.98107	32.8603	-24.9096				-0.931733	7.57276	-0.62638	3.94897	0.770087	8.77846	-0.600203	4.05542	7.77843	-5.42161
										21.0262	13.8492	-16.2223	-15.1487	50.6897	15.164	12.1839	12.6061	-12.8694	-30.815				-6.20237	-10.4877	-2.11976	4.9507	-5.59986	9.18532	-1.94106	5.07144	3.68741	-1.32479
										-4.20549	27.2113	20.1956	14.7811	-24.2352	-36.5088	-14.374	-26.6315	-26.215	-12.4908				8.70503	-0.278802	1.00907	-2.32121	3.18762	-6.99208	0.806991	-2.32518	-10.4461	-2.27741
										16.2507	-18.5628	20.5913	-42.5409	-4.61717	-57.9103	48.8496	6.62839	-24.4	22.6118				-6.41748	-1.00488	-9.39316	4.37969	-13.9329	-12.8461	-9.1931	5.09041	-1.16175	-4.59705
										11.8445	-16.3915	2.95176	32.2325	-14.9562	18.3509	-29.0591	5.08546	21.1434	6.09572				-6.4105	-1.45662	4.55764	0.584633	8.68061	-8.92606	4.74798	0.681358	-2.96865	6.26875
										-5.35965	26.9923	20.8319	19.9864	-31.0501	-33.7148	-18.4735	-27.7276	-23.4074	-13.5785				8.22025	0.426662	1.93639	-2.10235	5.39294	-8.11492	1.79342	-2.2676	-10.1168	-1.54631
										-9.02481	21.5802	19.4456	1.65031	25.2967	-25.8752	-0.2988	-29.0455	-37.9624	-7.08645				10.3725	-1.32994	-1.90717	-1.27012	-1.38304	-0.582628	-2.03034	-1.14571	-9.99853	-5.07729
										-21.7512	-4.91946	-0.490629	36.0004	-9.60827	25.4569	-32.4449	7.15274	28.0926	-3.90164				-0.315995	8.01763	5.30563	0.597256	7.44563	-11.2156	5.16307	0.521471	10.9028	-1.19268
										19.6636	9.3285	-12.5577	37.1928	-0.264349	29.2555	-33.5767	12.9852	11.4502	-15.5719				-4.90588	-10.1913	6.22546	0.814199	6.54077	-13.082	6.08675	0.792259	4.22499	5.374
										-5.17823	-31.8834	1.85184	-10.2449	36.2327	19.8088	11.5108	-8.03131	-3.7152	16.1817				-1.51811	1.49849	-2.33732	1.97975	-3.81371	8.13854	-2.3533	2.48685	0.0554104	0.241068
										-20.2418	-3.44424	0.301307	-27.8949	-23.415	37.8625	25.7892	4.70733	-12.9819	4.20947				-0.469117	8.66291	-4.72645	3.95982	-10.3932	2.15918	-4.52894	4.34429	4.32019	-5.82898
										19.9317	13.8542	-21.5554	8.6785	-19.6508	-17.0424	-8.96896	14.7439	2.91427	-31.4204				-6.44103	-11.0711	2.82421	4.48663	4.45381	0.937325	2.7332	3.88172	5.35418	1.54801
										18.4031	11.7869	-12.7916	-21.3736	21.6231	40.3483	16.7013	11.2605	-14.5066	-29.9495				-6.08117	-10.5462	-3.47234	4.55553	-8.96845	6.22917	-3.2752	4.77182	3.41474	-1.82328
										-1.48437	-31.139	-9.25772	29.0157	-45.0195	-7.19269	-26.9453	1.31252	8.88875	-5.09038				-1.9523	1.33062	3.24063	-0.466758	10.4224	-6.72305	3.29956	-0.352025	0.67846	5.20407
										-6.84831	24.1163	20.3103	1.78578	28.2893	-25.6402	-0.472941	-28.032	-36.2501	-5.8269				9.95245	-0.595151	-1.95328	-0.534331	-1.71017	0.0857721	-1.8325	-0.323298	-9.56956	-5.26758
										-7.0793	22.2337	6.92293	39.2981	-6.2979	30.7301	-40.019	0.244079	-17.7673	-13.1445				10.4223	0.0561009	4.87384	-1.18817	7.58567	-11.3084	4.67644	-1.16337	-10.1206	-0.469178
										22.7378	8.30749	-23.7543	-15.3194	54.7839	3.05923	11.4392	20.506	-9.11073	-35.0434				-4.20173	-11.9475	-0.828236	5.10599	-3.38505	12.4999	-0.96802	5.27148	4.90726	-0.459743
										27.3963	7.97847	-24.8472	9.51357	-23.8004	-11.1974	-13.6125	19.0497	5.33559	-28.3843				-4.03983	-12.237	2.94121	4.10034	6.30297	-0.0172076	3.19678	4.01369	5.83455	2.41705
										7.53815	-18.3523	-4.17995	-2.14605	21.3263	-1.89358	1.71972	-3.09359	12.4	26.5323				-6.57638	-1.26381	-0.408872	2.50565	2.34393	7.77588	-0.52375	2.60746	-4.27073	1.65548
										21.7013	5.48198	-22.2705	18.38	-33.4447	-2.12838	-16.979	17.3083	7.10299	-24.4075				-3.60192	-10.7289	3.98528	3.40322	8.58814	-3.32023	3.91237	3.36856	5.31783	3.60806
										-14.4013	-0.223838	-1.49091	40.2772	1.11523	31.2598	-36.2549	10.4198	25.4101	-4.29067				-2.27799	9.73371	6.11085	0.411221	6.3794	-13.8247	6.13419	0.33344	10.5084	-0.438948
										29.5086	6.05503	-20.5535	3.08642	42.9908	-9.34351	-4.54025	13.3476	-2.22081	-27.7885				-3.54054	-10.7433	1.48269	4.09562	3.52069	2.71384	1.44377	4.29871	5.67471	1.31302
										-6.73031	-28.564	3.87963	12.7771	-23.9335	6.86449	-13.2241	-11.4737	1.50195	0.567859				-1.00984	0.747456	1.70983	0.150286	9.20394	-0.719548	1.82089	0.251503	0.496713	3.78661
										-13.8092	-8.42803	-1.43387	38.419	-3.79869	26.6985	-34.8514	10.2508	27.738	-4.89295				-1.87175	8.09822	5.53522	0.380517	6.79425	-12.3761	5.35953	0.298993	10.4691	-1.01071
										-18.7476	-1.36097	-2.02784	-29.2531	-17.4433	44.6089	26.1749	2.76824	-13.5356	2.5052				-1.20383	10.3109	-3.89782	3.77679	-9.41317	3.77632	-3.99438	4.16958	4.7136	-5.38004
										17.141	7.70076	-26.4922	7.86315	-20.1258	-15.9094	-7.65217	20.4279	-0.0546339	-27.8491				-4.77045	-10.0964	2.67573	4.43584	4.82758	0.676442	2.54308	4.62703	5.09193	1.71533
										17.1642	11.3894	-23.0817	19.5809	-28.3408	-5.03656	-17.4787	18.845	6.76877	-23.5561				-5.25205	-10.0163	3.70474	3.45111	7.97763	-1.85394	3.8644	3.27427	5.4971	3.20508
										18.5096	11.5259	-25.4635	4.6945	-16.1819	-19.6788	-5.6729	20.8358	1.41992	-31.4195				-6.04953	-10.3289	1.72932	4.24201	3.6801	2.1884	1.6603	4.40074	5.67759	1.26419
										-18.2858	-0.368214	8.82541	-35.5886	10.2567	-43.089	36.1499	6.38765	-16.0278	9.15457				-1.11264	10.3477	-6.76449	4.77751	-11.2277	-6.83448	-6.9823	5.12135	2.6827	-5.13917
										1.1149	-25.7988	-0.863647	-1.57496	23.345	1.00409	3.51349	-4.54408	-1.57131	12.6084				-3.13996	0.464523	-0.894057	2.88865	1.54849	8.31183	-0.872585	2.58065	-0.212704	1.7001
										24.4174	1.95879	-12.3171	38.3438	-12.8179	24.1054	-31.4531	12.3061	10.6114	-15.2596				-4.12177	-10.1603	5.70309	0.960846	7.32985	-10.404	5.71713	1.10169	4.59282	5.07138
										13.1365	-15.9758	-5.26237	3.85404	0.800911	-8.77678	-4.53228	-2.49076	16.3248	23.335				-5.51784	-1.00199	0.643685	2.2802	6.31689	5.14497	0.683569	2.29038	-4.3195	2.92489
										-11.3799	-0.772207	-9.88634	-18.2452	25.3726	30.4604	15.5932	6.76446	25.5356	-27.8287				-2.47189	8.62818	-2.8807	4.26544	-7.87195	8.66134	-2.77236	4.69015	5.87607	-5.39181
										-9.12784	-21.5307	0.475941	7.96713	-2.65161	-10.6176	-8.23494	-8.4776	2.8459	6.47173				-1.10744	-0.00272793	0.685931	0.825747	6.61464	4.45791	0.404716	0.810982	0.401775	2.51456
										-2.19381	26.9572	21.8154	11.1158	-19.1177	-37.473	-10.9403	-27.7366	-28.5306	-10.0237				7.85599	-0.197178	0.286632	-2.04336	1.93684	-6.0397	0.284013	-2.05862	-10.3786	-3.13349
										-22.9466	-7.26999	-8.04916	-6.41216	23.045	13.2099	5.59648	0.864266	29.2644	-21.532				-0.605982	7.66499	-1.52919	2.93104	-1.40633	9.19005	-1.40871	3.17645	7.11657	-5.05721
										-2.59954	-20.9956	-4.09027	39.0315	-0.0500193	31.0413	-36.51	5.68875	14.7153	-4.46677				-3.20927	-0.394182	5.73491	-0.278552	6.4378	-13.38	5.68576	-0.168965	-0.430588	6.198
										-4.1177	-25.9023	2.40805	2.50676	14.4569	-6.95832	-2.01313	-9.8373	2.14668	11.3362				-1.97788	0.553741	-0.324601	1.17648	4.1275	6.65577	-0.433159	1.3582	-0.139569	1.92687
										29.4503	6.93092	-18.2798	22.5376	-35.2164	-2.57578	-20.8295	14.4739	7.58968	-23.6496				-3.64251	-11.5366	4.21751	2.93384	8.42798	-4.04981	4.09825	2.83653	5.17457	3.49769
										17.7559	14.2231	-19.8239	29.1895	-54.5656	-12.9732	-25.4113	18.3129	7.74057	-18.7713				-6.30591	-10.6296	4.99541	2.13852	7.86211	-6.8157	5.04759	2.33243	4.99794	4.50896
										9.00277	-13.43	1.8306	22.4829	-38.5929	3.73906	-26.386	-9.17279	19.5153	12.7272				-4.67106	-1.75333	3.16887	1.12594	10.4707	-3.33334	3.27399	1.25593	-3.94592	5.04413
										25.7671	12.2256	1.65873	-38.8342	1.40048	12.2001	26.3323	12.5204	-21.4161	9.69218				-5.14846	-11.7064	-5.12224	4.94678	-11.6738	-0.854904	-4.98912	5.22259	2.25008	-2.76533
										-19.2086	-6.5001	-14.2415	2.36319	16.2834	2.82973	-2.98897	4.52901	34.8795	-22.2771				-1.08368	7.42874	0.415367	3.34029	2.812	8.7741	0.159771	3.55514	8.12497	-4.73183
										9.08519	-16.2019	-0.992284	-19.2795	30.3655	30.7632	18.5505	-2.07585	4.6046	30.332				-5.32667	-1.21228	-3.32085	2.93931	-6.70839	7.70846	-3.14386	3.15649	-3.67338	-0.0827268
										-19.3938	-2.97335	-9.29516	-13.4786	22.3527	20.0028	12.1993	4.62477	27.5227	-25.5426				-1.60854	8.74743	-1.97356	4.29987	-5.75062	11.1525	-1.80482	4.32732	6.54605	-5.81651
										7.05664	-16.7334	-7.82339	5.54521	4.8305	-8.25183	-6.31576	0.226151	14.793	19.584				-6.28707	-1.06189	0.757878	2.65041	5.34362	5.83472	0.695051	2.66707	-3.9819	2.96682
										22.0031	8.92193	-3.8812	44.686	3.53293	37.399	-40.8422	11.5151	13.526	-13.4211				-5.03835	-11.4149	6.80645	0.0916815	6.98893	-15.6542	6.67631	0.0428944	3.77198	5.55552
										-2.274	-24.4879	-10.4187	8.61138	-9.35195	-5.14393	-9.75947	3.17251	1.28642	5.54308				-2.39374	-0.233683	1.43675	2.20552	8.39636	3.55909	1.24171	2.41384	0.359022	3.06286
										22.1723	9.18642	-23.0898	-0.231222	47.7732	-8.04438	-2.76465	20.2238	-2.05805	-32.2201				-4.85313	-10.5663	0.912853	5.38393	2.5062	3.58874	1.17311	5.07887	5.31608	0.847527
										-21.8613	-4.72849	20.3115	-43.5975	-5.41595	-58.3561	49.1972	7.731	-25.082	21.8871				-0.492273	7.80691	-9.3922	4.49818	-14.0104	-13.1745	-9.37308	5.03809	-0.960644	-5.06041
										-23.0058	3.26781	-13.8758	9.02616	-5.34046	-0.0543404	-10.2369	6.53178	36.5604	-13.4642				0.391667	8.9764	1.81186	3.21089	9.10922	4.70013	1.79397	3.34245	10.148	-4.57522
										12.5884	-20.5314	-6.55235	36.2091	-7.4351	25.4925	-34.6226	0.956816	20.3852	2.87324				-5.46113	0.403388	5.11096	0.0125626	7.23131	-11.5434	5.21185	-0.261046	-2.03235	6.54482
										7.55494	-12.6048	1.40738	27.2097	-13.7539	20.3438	-31.7368	-6.77639	21.0032	6.08487				-4.98297	-2.219	4.54436	0.537773	8.09302	-9.63416	4.40871	0.538652	-2.94898	6.44036
										-11.2746	22.5643	17.4617	7.70277	-14.4959	-37.1352	-7.51517	-31.174	-31.6847	-11.1137				9.84359	-1.48695	-0.586524	-1.45858	0.985205	-5.01826	-0.500367	-1.26253	-10.6569	-3.61274
										-2.45297	28.9186	18.9994	-9.4531	42.651	-24.1687	10.6105	-24.7792	-38.542	2.42884				8.80099	-1.22817	-3.68019	0.161461	-4.67558	2.97716	-3.85595	0.3136	-7.86472	-6.22205
										-7.98695	-28.4837	-7.34782	23.7691	-45.5792	1.80582	-24.5426	-3.00606	6.35258	-3.46914				-0.97101	0.313968	2.85757	-0.395869	11.2545	-4.96518	2.80987	-0.352384	0.400429	4.67933
										-5.18147	26.0761	14.3243	-23.2508	-26.6939	31.9506	33.4635	-6.25603	-34.8947	10.2887				8.41744	0.678481	-5.46067	2.32019	-10.1292	0.762579	-5.37646	2.60459	-6.11336	-5.76145
										8.98612	-12.498	13.2349	-36.0264	9.84346	-43.1004	39.9125	1.65686	-16.3723	26.5568				-5.2838	-2.26493	-7.19118	4.49795	-11.3457	-6.91218	-7.23924	4.70188	-1.8168	-3.06334
										-0.604683	-28.3407	-2.77931	7.85438	-1.07093	-10.0224	-7.51584	-5.76095	-0.372854	5.59443				-2.2283	0.622956	0.44032	1.31549	6.36967	4.86914	0.632596	1.34505	0.785363	2.34491
										-2.47638	-19.3216	-4.28494	38.9294	-6.3123	25.6354	-36.7004	5.51881	14.2479	-4.83143				-3.33387	-0.926783	5.51282	0.0740138	7.15625	-11.5803	5.4785	0.00933997	-0.146773	5.92657
										28.6653	12.3859	-2.89245	46.058	4.87319	40.1549	-42.373	10.8077	14.5016	-11.8115				-4.97265	-12.2938	7.11093	-0.289848	7.35239	-16.3637	6.87698	-0.352977	-0.380944	7.12571
										23.8819	12.7713	-18.1475	-11.7754	54.2407	4.23497	8.76198	14.1769	-11.2071	-31.7445				-5.76882	-12.1246	-1.11227	5.26719	-3.56071	12.1094	-1.01904	5.28761	4.63729	-1.1044
										28.9161	10.8919	-24.6219	16.3233	-28.2689	-5.39951	-15.2359	20.3003	6.06563	-25.3699				-4.83331	-11.5232	3.32774	3.79857	7.85925	-1.77983	3.30851	3.99649	5.6547	3.12352
										-6.14231	28.2891	20.6837	-7.59613	41.2522	-24.0149	8.95929	-26.7835	-39.3465	0.841721				8.81427	-0.511751	-3.54256	-0.109758	-4.46756	3.14045	-3.584	0.221902	-8.27119	-6.11878
										-24.1774	-4.2933	-1.5609	41.0417	1.01178	31.2335	-37.8541	10.0511	24.9029	-3.20452				0.0197729	8.55139	6.1934	0.190906	6.38803	-13.6329	6.12867	0.336351	10.6515	-0.53129
										18.8829	13.8666	-7.78486	-25.5471	-13.6868	43.8806	22.0294	9.86842	-17.0046	-28.3376				-6.34852	-10.9308	-4.03284	4.70311	-9.41476	4.1158	-3.95263	5.08288	2.72328	-2.39412
										9.62727	-20.9885	-0.914716	-2.75708	24.3085	1.22548	3.25983	-5.88866	11.3399	24.2976				-6.27163	-0.404018	-0.791844	2.3283	1.2306	8.28951	-0.839481	2.17827	-4.05713	1.73957
										11.6775	-22.0825	15.0956	-38.1985	4.89483	-48.8957	42.2545	4.99446	-17.8244	24.9781				-5.83173	0.26662	-7.88546	4.33171	-12.3057	-9.00828	-7.87587	4.65764	-1.27375	-3.5778
										26.978	12.9165	-23.5337	7.32424	-19.5811	-16.4811	-7.48065	17.0452	-1.97617	-28.6139				-4.7107	-12.1701	2.46619	4.23967	4.45508	0.963308	2.20278	4.63911	5.30874	1.54025
										-4.58907	-24.5802	0.498094	5.60543	-1.45392	-9.50866	-5.45771	-8.27936	3.0036	7.66118				-1.97611	0.125405	0.225185	1.25573	6.49321	4.74648	0.448588	1.4938	0.0440137	2.45015
										-8.65048	20.3483	15.088	-24.4855	-26.7186	32.0948	34.541	-5.38914	-34.9937	11.3632				10.5025	-1.37801	-5.44571	2.22818	-10.1422	0.856739	-5.53146	2.62989	-5.95041	-5.6374
										22.9299	10.7733	-20.4094	20.1506	-29.1786	-4.34551	-17.943	16.265	4.57058	-25.4528				-5.04025	-12.343	3.70673	3.46202	8.0918	-2.00154	3.69745	3.45942	5.3884	2.83661
										-0.485529	26.7073	17.5872	0.909613	25.9451	-26.9519	0.889191	-30.895	-36.873	-5.48414				9.55858	-1.23081	-1.43415	-0.764821	-1.20433	-0.736128	-2.15915	-1.16464	-9.83935	-5.39482
										-21.9958	-0.608274	-7.52418	-11.5893	21.3891	16.2764	10.1375	2.48745	31.4906	-24.7991				0.24028	9.6975	-1.57836	3.43155	-2.08214	10.3709	-1.56397	3.59938	7.35036	-4.96211
										24.7	10.1978	-20.3453	-12.7179	54.0453	6.55467	9.5795	16.5332	-10.0449	-33.9883				-4.30162	-12.4006	-1.14273	5.66154	-3.79219	11.4838	-1.07165	5.66892	4.63862	-0.992133
										8.47327	-20.6008	15.6228	-37.9531	4.88908	-48.9599	42.4849	4.3386	-17.7303	25.2429				-6.84084	-0.171137	-7.95056	4.18067	-12.3682	-8.94947	-7.87173	4.79167	-1.3263	-3.44776
										22.919	4.4836	-26.2157	6.51402	-17.9984	-18.3333	-6.45914	18.7098	-0.185636	-29.4835				-3.92803	-12.1217	2.24658	4.62804	4.04444	1.47376	2.33009	4.75274	5.20314	1.5599
										-4.60892	22.2468	20.3367	4.47274	-5.85302	-33.4042	-3.54783	-28.371	-34.0177	-8.32497				10.5631	0.264607	-1.20261	-1.5217	-0.506146	-2.28109	-1.53899	-1.37054	-10.2953	-4.52256
										-17.4442	4.22166	7.79495	-35.3581	13.7337	-38.8267	35.2632	6.28043	-15.032	9.2017				-1.57576	10.3847	-6.59513	4.80654	-10.0637	-5.78357	-6.5234	5.1697	2.74285	-5.29016
										4.26794	-18.7691	-7.50455	3.69518	17.4285	-4.48663	-4.16664	0.0681661	13.5459	21.3452				-4.43448	-0.813725	0.179755	2.6659	3.37166	7.25182	-0.100636	2.2103	-4.04536	2.04247
										10.4922	-17.1569	-3.85693	11.9799	-12.4238	-4.36927	-11.7394	-4.1002	18.1296	18.536				-4.52534	-1.06329	1.52572	1.63375	8.28562	2.7638	1.59741	1.62109	-3.80767	3.95016
										-18.5585	4.41738	-2.38513	-27.7899	-19.114	43.6683	24.2744	5.94749	-11.0394	3.9539				-0.810142	10.6345	-4.36442	3.93293	-9.57899	3.24902	-4.39065	4.11085	4.76	-5.77979
										25.304	7.09864	-25.4918	1.79424	-16.9189	-19.267	-3.18844	17.6753	-1.4051	-29.1564				-3.68324	-12.2393	1.47773	4.82849	3.67077	1.96647	1.6436	4.79704	5.10873	1.17132
										7.52671	-18.3004	9.754	-34.5944	12.6993	-40.6047	36.5709	4.90575	-16.8162	26.089				-6.60646	-1.2456	-6.74674	4.80209	-10.3907	-6.23724	-6.8565	4.82965	-1.84466	-2.96071
										-5.19463	27.2126	5.1897	43.8039	-2.26777	32.3983	-43.9932	3.3548	-15.1696	-14.1104				8.17057	0.0898982	5.83219	-0.762361	6.98429	-13.3642	5.74648	-1.02574	-10.0513	0.10355
										13.0292	-19.3872	-2.01971	21.3512	-28.1303	6.66631	-24.1949	-7.44486	20.4033	13.3515				-5.50023	1.00962	2.53361	1.502	9.78149	-1.67732	2.53423	1.31006	-3.79565	4.93362
										-6.87325	33.3998	18.5837	-15.6629	-26.6871	32.1342	16.5344	-24.2035	-37.0421	6.53472				8.19932	0.595818	-4.80708	1.91775	-10.1327	0.893442	-4.73824	2.21515	-6.93548	-5.75501
										-7.03707	-19.98	12.7266	-39.3439	4.60798	-48.7001	41.3203	7.23404	-18.866	22.1747				-2.10566	-1.31525	-7.67401	4.99014	-12.48	-9.05485	-7.50146	5.32231	-0.564952	-3.50906
										-5.00888	30.8328	12.6075	-10.2556	36.6542	27.3647	12.1559	-17.9024	-39.6069	-0.0364655				8.86154	-0.335269	-2.92021	1.66214	-5.05775	7.25223	-3.04521	1.73927	-8.45448	-6.06925
										-18.0783	1.43859	-13.7781	-1.68473	16.6258	3.15068	0.583978	6.56907	34.8814	-21.156				-1.70733	10.2076	-0.040866	3.91414	2.69747	8.76949	-0.0782964	3.88046	8.23595	-5.03812
										8.08745	-21.3238	3.30445	-23.4141	-18.7837	42.4132	26.6136	-3.93546	-0.423805	29.5146				-5.99389	-0.338472	-4.73429	3.23682	-9.68923	3.19117	-4.47049	3.77024	-2.90745	-0.906071
										-20.4321	-0.850834	-11.5229	6.37175	-1.74953	-0.998904	-7.49974	3.70689	35.694	-15.7927				-0.169922	10.1252	1.16266	3.19449	8.30034	5.88525	1.32484	3.0971	9.57817	-4.72767
										16.3881	13.7437	-19.9472	-4.517	51.3513	-4.86503	1.9308	13.8221	-6.54664	-31.7951				-5.70829	-10.0951	0.123732	4.89039	-1.81214	14.4275	0.131979	4.87277	5.17128	-0.0547761
										-6.78111	23.2904	20.0246	-10.6386	44.2757	-24.1932	11.8601	-25.7261	-37.5808	3.82117				10.5453	-0.988948	-3.96807	0.352088	-5.22213	2.9481	-3.85725	0.627609	-7.60675	-6.10403
										19.576	16.456	-20.7534	26.0941	-32.8115	-2.39661	-22.8032	18.9015	6.15408	-21.5375				-6.52739	-11.6718	4.43473	3.07042	8.4325	-3.19414	4.29729	3.10253	5.75924	3.54497
										-7.31494	28.8733	20.2459	7.29872	-12.0736	-35.3992	-7.07716	-29.6194	-31.0797	-10.6637				8.7261	0.542425	-0.626564	-1.80021	0.408009	-4.29037	-0.883317	-1.80714	-10.524	-3.56474
										-1.72235	-26.9718	-6.64645	20.8726	-37.2527	7.57522	-20.1099	-3.35865	4.97518	-0.384931				-2.39942	0.797705	2.3866	0.055419	11.0029	-2.43168	2.31503	0.0487727	1.0857	4.44052
										-25.9725	-2.0753	3.07376	35.4179	-15.0133	19.2258	-30.5922	8.21739	29.6958	-2.3754				0.333287	9.52446	4.75937	0.664844	8.27104	-9.14747	4.82905	0.730581	10.882	-1.62015
										-1.58559	28.6757	20.6668	-0.120244	31.5315	-23.3547	1.38295	-27.9684	-37.0443	-5.07609				8.47867	-1.38448	-2.16668	-0.265125	-2.12994	0.969583	-2.82399	-0.661564	-9.27612	-5.22511
										-19.1312	-6.81396	12.8564	-39.8317	6.29135	-46.4821	41.5168	7.68311	-16.15	10.3232				-1.37907	7.61903	-7.62649	5.01176	-11.9846	-8.31556	-7.64671	5.36091	2.30256	-5.07046
										-23.0571	3.29982	-13.699	9.27013	-7.4933	0.719249	-10.4901	6.36446	36.3834	-13.1782				0.397419	9.18694	2.09559	3.14858	9.47947	3.81256	2.0695	3.21548	10.1846	-4.36872
										5.45413	-18.1399	-1.10741	43.9988	3.46108	37.3351	-40.7948	7.57285	19.4252	-0.904864				-4.86752	-0.952842	6.57018	-0.393391	6.91715	-15.5957	6.44872	-0.469227	-1.37877	6.69237
										7.78699	-23.5255	-3.10936	15.8989	-22.5109	4.53632	-16.2119	-4.65669	19.4659	16.383				-4.73952	0.919817	1.95632	0.962511	9.29953	-0.164431	2.03555	1.02726	-4.36312	4.49224
										-4.99414	-30.7487	4.41631	2.36851	17.4635	-5.77449	-1.77737	-11.8769	2.48727	11.8793				-1.48142	1.24957	-0.536352	1.11916	3.48518	7.08715	-0.576361	1.23142	0.501336	1.48849
										10.7118	-15.001	-9.75708	19.451	-28.3702	6.03168	-18.8993	0.688463	17.4032	13.0012				-4.27542	-1.02354	2.78144	1.26254	9.52804	-1.77444	3.03384	1.37742	-3.65419	4.60251
										24.9152	2.91329	-19.6396	-8.04322	54.15	-1.09744	5.56601	15.0451	-7.66891	-32.593				-4.49863	-10.289	-0.522569	4.69703	-2.87638	13.6078	-0.272086	4.96409	4.63838	-0.0715248
										23.9584	9.06153	-21.0497	-16.6687	50.6315	16.0469	14.335	16.5481	-12.0556	-35.3596				-4.19124	-11.2912	-2.16146	5.382	-5.89351	9.01433	-2.17224	5.55758	3.90531	-0.911308
										-3.98119	-26.0651	3.78809	-17.1281	28.4554	32.5181	19.6254	-7.85798	-2.51172	20.3973				-1.29718	0.588135	-3.41355	3.11257	-7.19999	7.79389	-3.12631	3.2991	-0.157081	-0.280386
										24.7903	6.4183	-20.1249	-14.1733	51.2441	15.2277	11.379	16.9678	-13.029	-33.5582				-3.60681	-12.197	-2.18033	5.46495	-5.49696	9.35793	-1.93005	5.59144	4.11398	-1.48915
										-21.6838	-1.89849	-15.2353	-8.2338	20.4362	8.8572	4.9334	8.64989	32.6758	-26.3271				0.0825861	9.85012	-0.696129	4.11195	0.153076	9.54629	-0.744401	4.16624	7.69893	-5.6001
										23.9518	11.9282	-22.7376	12.4425	-23.4993	-10.4957	-11.8637	16.6967	3.02978	-27.4072				-5.48192	-12.4084	2.68625	3.4203	6.51813	-0.177196	2.78525	3.43078	5.25906	2.22687
										8.81949	-14.1324	-7.01752	16.4056	-23.9946	3.96879	-16.2302	-0.0144785	19.043	15.3016				-5.41653	-2.15834	2.67174	1.68015	9.75121	-0.476951	2.37626	1.75118	-3.84542	4.36145
										-8.56381	28.1144	24.5634	3.65646	-5.85481	-32.6212	-3.91444	-30.1496	-32.6072	-6.61703				9.81449	0.555047	-1.4467	-1.59776	-0.553134	-2.24628	-1.64084	-1.11824	-9.67943	-4.00847
										-8.44273	-27.7221	3.59091	-9.77544	35.3789	21.1498	11.6587	-9.51059	6.30612	26.8596				-0.875554	0.0117739	-2.31097	1.93336	-3.96379	8.01932	-2.4086	2.0516	-2.95406	0.5952
										22.693	4.32484	-2.76664	45.6316	4.57721	40.5576	-41.9494	10.5556	14.4838	-11.8252				-3.45541	-11.3002	6.96266	-0.170394	7.58732	-16.6161	6.85785	-0.281958	-0.32959	6.9961
										28.6457	12.6	12.0824	-42.2003	4.01725	-49.1589	42.1391	10.0663	-21.2358	17.3543				-5.26885	-11.222	-8.00275	5.04829	-12.5416	-9.17951	-7.74533	5.60312	0.603576	-3.8496
										9.56181	-27.6277	5.03905	3.93221	16.2853	-6.46746	-3.36659	-12.6407	10.6936	22.3168				-4.65452	0.745874	-0.288605	1.21273	3.76102	6.86229	-0.379777	1.30982	-3.63713	2.14606
										-7.36743	27.4441	18.0874	-30.3356	6.9462	-37.5796	40.5805	-3.47955	-32.4374	14.8105				8.9161	-1.46241	-7.00217	3.08317	-11.5878	-5.26447	-6.87757	3.46664	-4.79024	-5.28506
										0.375798	-25.2718	-3.56061	-8.69848	35.3727	16.4978	8.94224	-2.99964	-1.32796	17.8958				-3.6378	0.0678946	-1.99064	2.79185	-2.89629	8.14607	-1.86691	2.54262	0.189435	0.241198
										19.2058	6.421	-14.9639	27.6469	-54.7265	-9.0286	-24.6573	13.0304	6.23861	-18.8028				-4.58032	-10.0549	4.74436	2.26533	8.17352	-5.57494	4.52217	2.12197	5.4656	3.83514
										25.2968	10.7951	14.0018	-41.6069	2.75817	-51.2406	43.1833	8.62782	-20.9279	17.9352				-4.91996	-12.4229	-8.09865	4.93722	-12.751	-9.76323	-8.15845	5.46141	0.272011	-3.93863
										-10.9307	28.614	19.6248	-14.8856	50.3561	-24.9979	15.8226	-25.4587	-36.881	6.09076				9.30562	0.679893	-4.37822	1.67249	-6.90946	2.90856	-4.36776	2.16664	-6.9027	-5.96944
										-7.68368	-23.1962	-7.65011	29.4952	-44.4832	-10.8901	-28.3489	0.789205	10.1346	-4.00234				-1.24953	-0.885842	3.65415	-0.575156	9.92729	-7.80126	3.59992	-0.569876	0.600916	5.50622
										-4.43387	-29.3163	11.5279	-36.8631	10.3217	-42.7286	38.901	5.16899	-15.0868	21.9971				-2.13967	1.63401	-7.04836	4.66222	-11.2133	-6.8455	-7.24179	4.7281	-0.650814	-2.77793
										-10.8158	29.8038	16.1027	-27.9905	9.45153	-29.5332	37.6814	-4.00764	-34.0845	13.551				8.90594	-0.522819	-6.54607	3.20328	-11.5206	-3.46505	-6.27549	3.55837	-5.21075	-5.45438
										-4.29334	25.3594	19.4016	-35.5221	5.45054	-50.2965	44.5317	0.417003	-30.2637	17.1251				9.08823	-0.807497	-7.93565	3.73445	-12.5618	-9.22574	-7.88837	4.15511	-3.74697	-5.32345
										-24.4917	3.06613	-1.12008	-30.446	-23.6691	34.7241	27.8419	5.43445	-11.4273	4.87584				0.253926	8.80039	-4.69433	4.17656	-11.0068	1.4295	-4.80374	4.2487	4.61346	-5.38705
										-2.59965	23.9791	19.7627	12.731	-22.5142	-37.5787	-12.4278	-28.146	-27.984	-11.983				9.46906	-1.56189	0.89736	-1.86546	2.73694	-6.71052	0.727897	-1.7959	-10.4023	-2.7632
										24.5545	12.6392	17.0343	-42.9497	0.266078	-53.7094	46.2015	8.65914	-22.8747	19.2422				-5.81277	-12.2163	-8.61063	4.82602	-13.4161	-10.9846	-8.57597	5.27581	-0.208002	-4.19988
										-19.211	-1.15064	-10.4662	-14.9802	21.9013	19.4617	12.2029	5.91823	28.9056	-24.4418				-0.756211	10.3367	-1.94211	4.24138	-5.52551	11.3238	-1.95831	4.40097	6.80302	-5.26006
										11.8848	-26.1076	15.0958	-37.2374	5.98339	-47.1963	41.6926	4.14395	-17.1148	25.536				-5.76139	0.993981	-7.70426	4.33125	-12.2921	-8.49472	-7.62957	4.67776	-1.48945	-3.36437
										-13.6887	-6.18176	-0.84018	-24.6655	-15.5731	48.4688	23.7903	1.33214	-14.6949	1.77525				-2.47376	8.06912	-4.08556	3.77462	-8.85584	4.85999	-3.99777	4.08255	5.03051	-5.4817
										-3.79937	-22.5597	-6.3614	24.905	-44.0299	2.24066	-23.6326	-0.601572	7.43845	-1.43748				-2.73372	0.311399	3.14703	0.0461637	11.1116	-4.5621	3.11733	0.290506	0.839172	4.81238
										-23.5796	-6.74074	-5.78421	-21.0927	22.358	34.2873	18.9182	3.18285	25.8645	-29.5094				-0.336013	8.73178	-3.59597	4.09433	-8.43306	7.59787	-3.44929	4.13985	5.76644	-5.33451
										-6.67105	22.0395	19.3316	-10.1158	44.9763	-24.065	11.3245	-24.9949	-39.9866	5.34518				10.5125	-0.0254911	-3.93199	0.306398	-5.38787	2.90462	-4.06405	0.597116	-7.65901	-5.67029
										9.45392	-22.8355	-3.75396	11.2124	-4.72227	-8.49596	-11.142	-3.57602	17.7192	19.1239				-5.0076	0.747453	1.18825	1.47575	7.20734	4.52875	1.19033	1.60266	-4.04168	3.41076
										14.0861	-15.2718	-4.21592	-17.8709	24.8627	35.2886	16.5684	0.872451	3.70261	28.4783				-6.14886	-1.14084	-3.24609	2.96569	-7.72388	7.4189	-2.99824	3.34719	-3.167	-0.0516948
										-15.2011	-1.54417	-14.266	0.612813	9.76366	-1.00009	-1.68671	7.17177	34.8158	-19.5851				-2.03664	9.92101	0.46737	3.83436	5.23889	7.97075	0.562941	3.73142	8.41955	-4.70862
										2.99471	-28.5911	15.6356	-38.4733	3.86192	-49.9603	42.7896	4.78054	-19.0112	21.9237				-3.11079	1.46084	-8.07692	4.16788	-12.6203	-9.37177	-7.97202	4.85652	-0.747269	-3.62686
										-2.34159	-25.6245	5.84488	-5.22391	27.6342	2.85431	6.73459	-12.1853	1.71786	14.4231				-1.06938	0.559942	-1.61223	1.65986	0.435395	8.06973	-1.51112	1.62201	-0.354575	1.15694
										-2.19808	-20.7518	-7.32356	-4.86534	28.3583	4.43948	4.22257	-0.0797733	-0.00227067	14.5365				-2.97628	-0.782611	-1.10642	2.25872	-0.0684499	8.0911	-0.97395	2.64643	0.431253	1.05426
										29.7915	13.4192	-22.6896	0.823011	46.2133	-8.18863	-3.45456	20.6865	0.351415	-32.8605				-6.42435	-11.0295	0.866669	4.40042	2.8009	3.41665	0.980851	4.37956	5.54079	1.03713
										-8.56755	-21.7119	5.1947	-8.13159	36.2327	15.6334	9.33082	-10.8441	-2.89341	16.2492				-1.09834	-0.691027	-2.17993	1.72988	-2.81648	8.03641	-2.15611	1.89887	0.329803	0.389505
										-3.33711	-30.438	-6.46586	19.6091	-24.139	6.29257	-18.4541	-3.68011	5.45773	-0.553008				-1.87539	1.58234	1.97823	-0.00174431	9.31401	-0.59655	2.00309	0.28886	1.23352	4.21088
										-22.1955	-3.56641	-12.1009	-1.34537	18.0659	4.40708	-0.0231783	5.59615	33.6721	-20.3633				-0.226655	8.34714	-0.31795	3.67073	2.02859	8.89091	-0.165759	3.77769	8.18808	-5.27849
										15.8798	13.714	-17.4758	-12.0353	52.6075	10.8324	8.90385	13.475	-11.8816	-31.4269				-5.58661	-11.5618	-1.36727	4.95971	-4.36346	10.3634	-1.05091	5.57858	4.34229	-1.36581
										-13.6512	-7.32992	-13.0883	9.06527	-8.07761	1.0778	-10.2998	5.7209	36.0426	-13.3203				-1.44896	8.62769	1.93954	2.85874	9.5677	3.58684	1.84681	3.18472	10.2519	-3.86311
										3.9331	-20.5256	22.9905	-44.8156	-7.26301	-60.2635	52.0644	7.22084	-27.0674	23.9859				-4.26466	-0.486419	-9.96404	3.96119	-13.4525	-14.1583	-10.0019	4.64456	-1.18043	-5.34206
										1.52516	-21.5857	-5.32391	-8.54638	30.3272	7.7515	8.25969	-0.803703	-0.231021	17.5366				-3.77323	0.537789	-1.37924	3.12766	-0.975096	8.39285	-1.42136	3.26587	-0.297889	0.766673
										-9.0175	28.4502	20.9058	4.54175	-5.61017	-33.011	-4.39981	-28.1124	-34.2788	-7.19101				9.52118	0.695301	-1.36099	-1.59672	-0.654578	-2.25743	-1.58114	-1.20154	-10.2507	-4.57237
										-6.08882	-18.2272	-12.4584	21.6856	-28.1222	5.70387	-21.551	2.26435	6.25674	1.45428				-2.82714	-1.54794	3.02755	1.41959	9.58905	-1.77069	2.99524	1.56363	0.576339	4.13413
										11.6852	-20.102	22.9467	-44.535	-7.06431	-60.3934	51.8719	7.02683	-26.9993	23.8216				-6.47046	0.320239	-9.96346	3.96865	-13.4145	-14.2696	-10.0341	4.68252	-1.14314	-5.39035
										0.557446	-22.4791	1.50913	-2.00773	19.3842	-4.05934	2.73893	-8.41271	0.730721	12.2595				-3.38371	0.308864	-0.921316	1.51644	2.91673	7.51983	-0.911431	1.66421	-0.0887735	1.61552
										7.66894	-17.7129	18.2455	-40.5949	-0.750006	-54.7373	46.1566	5.4015	-21.9802	23.7773				-6.66344	-1.09592	-8.68034	4.33774	-13.561	-11.2188	-8.69083	4.89054	-1.38133	-4.23854
										-2.93217	28.032	20.9604	5.83914	-8.35316	-33.4078	-3.39592	-26.182	-34.1343	-9.36163				7.93753	-0.707018	-0.954731	-1.14246	-0.212952	-3.03054	-1.09375	-0.926717	-10.36	-4.27402
										4.71135	-20.8628	-5.13486	33.1616	-13.272	19.4989	-32.3404	-0.165705	19.5494	4.60822				-4.50486	-0.165552	4.61148	-0.190687	8.18998	-9.54528	4.67896	0.143879	-2.43884	6.07287
										-4.57699	-31.5291	3.0002	-9.64064	35.833	18.4817	11.3216	-9.15634	-1.01191	16.126				-1.94248	1.61214	-2.32036	1.9774	-3.58677	8.10949	-2.37315	2.15665	-0.387304	0.720483
										20.4591	14.2872	-20.7096	-0.666465	49.6845	-6.81315	-2.60377	14.9557	-4.16431	-29.5426				-6.41231	-11.471	0.591126	5.06955	2.2211	3.9933	0.742512	5.22268	5.03081	0.899905
										13.0875	-19.7703	12.9388	-33.7343	14.0212	-36.8925	38.3176	2.36117	-14.8055	26.4606				-5.95574	0.651431	-6.90816	3.97566	-10.2415	-5.22095	-6.84844	4.34131	-2.08315	-2.55398
										-9.36793	-27.6877	20.3912	-42.5467	-4.66859	-57.9402	48.6566	6.73622	-24.3349	22.7602				-2.49663	1.53887	-9.29023	4.45368	-14.0509	-12.8584	-9.18932	4.98604	-1.19797	-4.58039
										10.7059	-16.3146	21.6501	-43.9536	-6.85308	-59.2073	50.5164	7.33663	-26.0194	23.2702				-5.66692	-0.90016	-9.58647	4.31738	-13.7263	-13.6949	-9.65973	5.15022	-1.17535	-5.06989
										-23.1775	-6.68604	-8.156	-7.63437	20.046	6.17349	6.10324	2.09547	31.1531	-21.6034				0.0128212	8.03794	-1.05928	3.0636	0.836051	8.81382	-1.05604	3.18471	7.67285	-5.09797
										-5.21087	33.4061	20.6419	-39.6591	-0.578283	-55.1216	47.7186	3.92532	-27.7537	19.8942				7.92937	0.025546	-8.7236	3.90287	-13.3937	-11.2836	-8.77654	4.49842	-2.30016	-5.03999
										14.2908	-23.6893	-2.54097	-3.16689	27.0653	3.34603	1.46784	-6.17487	9.81925	22.9276				-6.69407	0.305224	-0.77315	2.50991	0.50164	8.02068	-0.837019	2.50835	-3.58894	1.97193
										26.6279	6.01646	-7.621	-27.2614	-21.8164	41.9755	23.869	11.8421	-16.8656	-29.9119				-3.67593	-11.6902	-4.19566	4.86062	-10.174	2.97982	-4.19468	5.00484	3.15118	-2.06325
										-2.86659	-29.4747	0.340488	9.2322	1.06344	-10.4558	-9.44074	-8.24939	1.87016	5.95367				-2.69483	1.53257	0.224696	1.15078	5.78623	4.93376	0.247981	1.10922	0.779732	2.51158
										10.5888	-11.2964	-10.2403	20.5314	-42.0853	1.67558	-20.1224	1.1328	22.1152	11.1057				-6.50673	-1.21014	3.09941	0.852115	10.7263	-4.31509	3.06987	1.05494	-3.84546	5.26728
										-3.15317	-19.7335	-10.6156	24.624	-25.1524	7.63462	-20.7792	-1.54313	4.85443	1.92423				-2.33134	-0.675433	2.05304	0.0199985	9.25568	-1.11587	1.95297	0.176136	0.58856	3.81598
										-1.81225	-23.6584	-7.8695	17.5687	-22.2277	4.2277	-17.4165	-4.34754	4.48499	1.10465				-2.57996	0.157216	2.05939	0.641113	9.35352	-0.0288484	1.60948	0.589686	1.06252	3.80184
										20.9447	4.71875	-0.208651	-36.7624	1.7488	11.8739	29.8292	12.1519	-21.4689	10.8846				-3.81288	-10.2579	-5.22393	4.6752	-11.8863	-1.0339	-4.99634	5.2366	2.22492	-3.11397
										17.4264	11.4283	-16.182	-18.4731	51.067	14.703	14.694	13.9496	-11.5538	-32.4841				-5.27164	-10.0857	-2.0516	5.20065	-5.41578	9.42607	-1.91922	5.46528	3.85056	-1.19772
										1.42901	-25.549	4.50126	-15.7501	23.5148	36.5319	16.8032	-6.02601	-3.97381	21.4565				-3.83697	0.527535	-3.65304	2.65574	-8.01476	6.98537	-3.41472	2.61683	-0.354464	-0.416371
										8.09479	-12.7225	-5.97559	-1.75546	14.587	-5.16829	1.46022	-1.46944	15.4488	25.5621				-5.3878	-2.20728	-0.227563	2.64912	4.12161	7.02385	-0.254467	2.65246	-3.90725	2.35328
										-14.5244	-5.4353	4.99357	-31.5564	2.54639	12.9639	30.765	4.48299	-14.0844	6.63078				-1.91976	7.73371	-5.58485	4.07283	-11.805	-1.10962	-5.30607	4.45128	3.67005	-5.6051
										-7.02261	-25.6018	-8.99733	24.6001	-44.689	-5.15833	-21.9505	-3.30897	4.76439	-2.94326				-1.0443	-0.552219	3.08971	-0.527164	10.723	-6.04409	2.9238	-0.39993	0.887467	5.00141
										11.6608	-20.0176	-2.17998	25.0622	-45.1337	-2.28434	-27.5615	-4.76516	20.4991	9.12818				-6.67774	0.160518	3.47055	0.48595	10.6401	-5.48925	3.4074	0.616033	-3.7003	5.60833
										-20.4392	-2.53135	1.48884	-28.8515	-0.568345	14.9504	26.7938	5.05606	-13.4338	5.32927				-1.62925	10.0468	-5.09857	3.93786	-11.4428	0.121056	-5.1693	4.46336	3.91104	-5.58126
										-15.4455	-6.53057	3.20946	30.155	-50.2877	-12.6073	-26.4654	8.54785	30.5494	-6.16493				-1.39411	9.29494	4.59876	1.33134	8.78997	-6.97917	4.59269	1.38659	10.2994	-2.00542
										-7.34113	-29.859	1.25873	8.3421	-1.0335	-10.3518	-8.51858	-9.26858	0.951588	6.35003				-0.958957	0.51794	0.313727	1.05976	6.31664	4.66498	0.512724	1.29346	0.712065	2.41091
										21.749	6.54728	13.0093	-41.2056	3.81038	-49.7855	41.2083	9.10103	-20.5877	18.7863				-3.5087	-10.8569	-7.96203	4.96355	-12.4757	-9.34216	-7.7908	5.48614	0.358742	-4.01227
										24.7199	2.44854	7.40485	-39.8342	9.91373	-43.5686	37.18	10.4367	-20.7543	15.5038				-4.61106	-9.96913	-7.04206	5.20936	-11.3124	-6.90547	-6.93718	5.58379	1.06553	-3.49445
										-18.4466	-8.81691	-11.7916	-7.86641	20.8632	11.1189	6.04963	5.79056	32.0826	-23.3805				-1.0599	7.54031	-0.83015	3.92308	-0.506041	9.92603	-0.797647	3.92378	7.62103	-5.08112
										-2.72785	28.009	22.313	11.1089	-17.7202	-36.9895	-11.1497	-27.4507	-28.1261	-10.112				7.84139	-0.541962	0.220081	-2.23577	1.60444	-5.69417	0.26777	-1.60454	-10.0868	-2.95586
										13.4133	-20.8082	1.02031	-18.2245	24.0122	36.3284	19.5045	-3.77712	3.15465	29.7662				-6.47065	0.653914	-3.54291	2.79298	-8.03051	7.00461	-3.58127	2.9708	-3.46663	-0.198594
										2.86098	-24.4541	3.69859	-2.00659	23.866	-0.125187	3.06645	-10.6215	-0.411257	11.8662				-3.73408	0.17361	-0.995652	1.78373	1.64576	8.1508	-0.883245	2.13682	0.430594	1.47494
										-20.9272	-1.81442	-13.4421	9.04041	-7.7477	0.705681	-10.2796	6.04713	36.1581	-13.2876				-0.263893	9.5885	1.88288	3.11405	9.52109	3.70174	1.80966	3.28862	10.2644	-4.51302
										20.106	7.75937	-24.1907	-0.653095	43.677	-9.51492	-2.16395	19.8563	-1.79973	-32.0403				-4.12074	-10.4644	1.53801	4.87062	3.37286	2.58022	1.65019	4.91888	5.06687	1.25169
										25.1317	11.2359	-11.9295	-23.3743	28.4011	36.0396	18.4764	12.7315	-15.4492	-30.8322				-5.30576	-12.4842	-2.83237	5.21644	-7.07101	8.34607	-2.74279	5.34573	3.44362	-1.79007
										14.5022	-14.9009	-1.73657	-5.49861	34.1313	13.6207	5.74631	-4.38247	9.32316	29.1671				-4.85493	0.572279	-1.5953	3.01535	-2.03576	8.34881	-1.323	2.96946	-3.87382	0.688007
										-2.8775	-32.9213	-0.941239	46.2565	5.14692	41.0864	-42.9226	8.96724	18.4068	-4.20213				-1.81836	1.31953	7.05043	-0.727267	7.41099	-16.5418	6.87617	-0.827078	-0.687395	7.00021
										-10.1508	-25.6248	5.93856	-4.20748	25.3643	0.281637	5.72096	-12.5275	1.99947	14.2356				-1.243	0.279909	-1.52882	1.40896	1.12339	8.06818	-1.46777	1.58783	-0.352115	1.39546
										20.4116	10.1889	-17.7159	-12.2716	52.8417	10.5795	9.17898	13.7351	-11.7742	-31.6462				-6.00827	-11.4054	-1.48549	5.59009	-4.27808	10.4834	-1.295	5.7625	4.24724	-1.13504
										-5.6681	27.2409	21.0113	-38.6806	0.366685	-54.5549	47.5666	2.87702	-28.4434	19.3356				8.1013	-0.195259	-8.55551	3.81741	-13.2978	-10.8661	-8.42921	4.27465	-2.71403	-5.10863
										-18.2483	-0.50905	-7.87355	-9.40899	21.3537	15.7308	7.89089	2.09656	30.2432	-21.6183				-0.5273	10.1839	-1.38408	3.43519	-1.85316	10.305	-1.34887	3.60372	7.57663	-5.60745
										22.6471	13.703	-13.5697	29.5383	-51.5623	-12.4123	-26.857	12.1459	8.42995	-19.7983				-5.76742	-10.4364	4.56892	1.89994	8.46033	-6.88564	4.50068	1.86129	4.99294	4.09175
										16.7147	12.9795	-19.1928	-8.16385	54.1606	4.98162	5.87493	14.6029	-9.25272	-31.0323				-5.16691	-10.064	-0.953205	5.03597	-3.6096	11.9914	-0.587074	5.72104	4.01764	-0.461073
										-1.99504	29.7483	5.79785	39.8976	-5.28672	31.4225	-41.5297	0.0974194	-16.9523	-13.5242				8.70795	-1.59959	5.09753	-1.32642	7.47109	-12.1725	4.85615	-1.43283	-10.4828	-0.311222
										29.2833	6.03612	-20.5917	-16.7912	29.8861	35.5201	14.269	16.2985	-12.2171	-35.3298				-3.64914	-10.6993	-2.49935	5.29772	-6.66571	8.56827	-2.05267	5.52708	3.89032	-1.28158
										-6.7397	-27.0103	-6.24045	33.4859	-11.5625	20.7137	-32.3349	1.58688	12.6732	-3.28411				-1.2347	0.374328	4.5259	-0.619815	8.19025	-10.0059	4.52395	-0.43276	0.0391504	5.7354
										14.4459	-16.7591	-0.394375	-6.17221	30.455	5.59386	6.71121	-6.04479	10.5643	27.3647				-4.86094	-0.0471128	-1.30213	2.48697	-0.624445	8.14863	-1.38978	2.98303	-3.88526	1.47217
										-1.50621	-24.7239	-6.03764	27.1022	-45.1488	-4.57914	-26.1372	-1.08643	7.95075	-2.2796				-2.90324	0.125094	3.46632	-0.443749	10.5711	-6.19136	3.49778	0.0742338	0.992202	5.1531
										-19.6176	1.72247	-12.4979	14.9812	-15.6968	5.40908	-16.9413	6.36346	36.4092	-9.84113				-0.910019	10.4776	2.9075	2.49042	10.3847	0.747156	2.91503	2.43665	10.4094	-3.64023
										-7.24595	-28.11	-4.86972	32.5312	-43.9283	-13.7363	-31.9978	-0.749871	12.6854	-2.23888				-1.08548	0.458244	4.46909	-0.190916	9.53263	-8.56277	3.96547	-0.382852	-0.109098	5.57672
										8.81494	-24.9742	-3.6374	25.3245	-45.6136	0.755071	-27.4343	-3.58053	18.9399	8.26939				-4.78603	0.824053	3.1111	0.230114	11.0353	-5.28002	3.23884	0.197567	-3.61719	5.988
										4.8304	-23.0062	-2.4585	-4.97363	24.8242	1.24294	5.09021	-4.02719	10.1777	25.8647				-4.27437	0.0381596	-1.01924	2.69518	0.979634	7.97322	-1.03013	2.73472	-3.74167	1.74503
										17.7764	10.1968	-19.3953	17.3959	-24.5671	-8.79402	-15.9922	13.7083	6.281	-27.4749				-5.03502	-9.93634	2.07736	1.40046	6.864	-0.406486	3.03998	3.06947	5.25464	2.39006
										-0.833962	-25.2838	16.0788	-41.3502	0.0448617	-53.9104	44.7167	7.42682	-20.1963	21.8709				-2.54751	0.108217	-8.50013	4.55391	-13.3591	-10.9651	-8.60596	5.27314	-0.781372	-3.8398
										24.9563	8.30116	-24.5931	7.96284	-18.9897	-17.2065	-7.96719	18.1963	1.07297	-29.0458				-3.97728	-12.2548	2.32096	4.53773	4.33725	1.07055	2.44002	4.63341	5.19238	1.72031
										-3.34008	-24.3351	0.207582	7.71139	-4.46503	-8.83198	-8.00615	-8.2359	3.04565	6.40026				-1.44383	0.262304	0.960615	0.961331	7.29241	4.42222	0.894741	1.11455	0.781616	2.40826
										8.60755	-19.618	-5.80621	8.17946	-5.15627	-7.7798	-8.62245	-1.71351	18.8583	21.7948				-6.05501	-0.585433	1.13414	2.16557	7.52857	4.36496	1.14416	1.67493	-4.59923	3.38884
										-3.91467	-24.3709	2.91953	-5.72404	29.8231	5.90069	6.78437	-9.31449	2.08456	15.4371				-2.1857	0.335952	-1.77663	1.43327	-0.573209	8.04189	-1.82258	1.59998	-0.295246	1.13658
										6.40344	-17.7023	-5.05507	38.052	-4.49661	27.5112	-36.9569	3.72439	20.0731	3.39903				-5.56051	-1.37792	5.45184	-0.37976	7.03324	-12.412	5.50011	-0.452889	-2.12467	6.6113
										18.8609	15.2708	4.25873	-31.0432	3.17377	11.9225	30.2277	5.0393	-19.2987	11.9472				-6.35334	-11.521	-5.54212	4.40808	-11.9327	-1.44396	-5.5341	4.67499	2.16715	-3.33694
										-2.45355	29.4382	21.001	-41.3358	-3.7521	-57.2961	48.7254	5.36454	-27.1864	20.7862				8.9522	-1.51898	-9.01691	3.9837	-14.1249	-12.5896	-9.06929	4.59137	-1.95121	-5.00916
										-19.5082	0.668964	-10.4957	-14.9106	22.4404	21.1232	12.1267	5.97708	28.7885	-24.0999				-0.853439	10.3812	-1.9683	4.20809	-5.99858	11.2348	-1.91063	4.13954	6.97162	-5.80701
										19.6448	10.287	-2.85521	45.8884	4.8155	40.038	-42.1999	10.7102	14.3971	-11.9684				-5.22957	-10.227	7.06817	-0.176062	7.34474	-16.4568	6.90376	-0.358798	-0.160568	7.03385
										9.9629	-20.6252	-0.475682	-9.47829	34.8338	14.0742	10.0264	-5.59796	8.57155	27.3224				-5.80555	-0.143649	-1.92857	2.58175	-2.24235	8.18238	-2.0272	2.52418	-3.43477	1.04898
										26.0597	2.25718	-7.25045	-30.2815	-23.0832	40.043	25.8439	11.1334	-18.1175	-29.3818				-3.61865	-12.0753	-4.50029	4.92006	-10.6351	2.19125	-4.66066	5.10505	2.78824	-2.4284
										14.0029	-21.839	-6.89211	35.6394	-10.7918	22.059	-34.3907	0.338581	19.9398	3.78073				-6.42636	0.606135	4.89292	-0.115717	8.06647	-10.4039	4.73287	-0.454341	-2.212	6.49973
										-7.25015	-21.5834	7.07553	-25.4411	-21.5028	35.9875	28.5666	-3.55087	-9.31142	22.1576				-1.8843	-1.24961	-4.95985	2.94236	-10.5396	1.40312	-5.0824	3.36751	-0.119959	-1.60676
										1.91202	-29.1677	5.73581	5.78959	14.2826	-7.24539	-5.48083	-13.3753	-1.28439	9.83723				-3.04071	1.5233	-0.270487	1.50957	4.32198	6.71807	-0.15469	1.60828	0.614828	1.7128
										-2.98192	27.8878	23.7686	11.7243	-17.9701	-38.1622	-9.74656	-23.9536	-27.5763	-9.35266				7.8867	-1.08019	0.232227	-2.12584	1.65957	-5.75837	0.26415	-1.48224	-10.1208	-2.84736
										6.92755	-26.3945	5.14182	-17.4149	22.1029	36.9075	20.3932	-7.14794	-4.68321	21.0864				-3.64451	0.190605	-3.71451	2.53643	-8.20771	6.576	-3.80029	2.66945	-0.472897	-0.701956
										-18.9238	-0.314044	-12.0497	-15.5393	23.4387	23.2765	12.334	7.76214	29.8775	-27.0388				-1.3073	10.3949	-2.12111	3.67644	-6.52928	10.693	-2.15279	3.98348	6.76791	-5.73832
										-22.4433	-3.04358	-16.7379	11.2813	-7.70995	0.417081	-12.6519	9.45716	38.368	-12.692				-0.0908607	8.59041	2.10717	2.47868	9.38124	3.81276	2.24585	3.02541	9.98237	-4.33785
										-11.4602	-0.940584	-13.3291	4.26992	0.604573	-1.23741	-5.39219	5.91969	35.8426	-16.7088				-2.05985	9.10811	0.96209	3.37185	7.61498	6.68483	1.03565	2.87514	9.3536	-4.76557
										-3.79057	21.1396	17.1299	-0.806512	30.9585	-23.5238	2.54678	-31.0744	-39.5887	-5.24074				10.7905	-0.38861	-2.21575	-0.224663	-2.06	0.886415	-2.42375	-0.789292	-9.60792	-5.60046
										-24.14	1.71172	-10.6806	-5.96256	20.4699	10.2735	4.43751	3.80697	31.8531	-24.532				0.310913	9.26635	-0.980127	3.33823	-0.194444	9.79944	-0.939841	3.64076	7.33619	-5.08437
										-5.5504	22.5879	15.3725	-25.1121	6.30128	14.5375	35.179	-4.78078	-35.0383	12.7336				10.1838	0.289168	-5.97496	2.61521	-11.0844	-1.16196	-5.97555	3.06102	-5.53054	-5.54351
										-7.82249	21.0928	19.8865	-13.1877	49.9997	-24.6139	14.202	-25.3166	-37.8692	6.2535				10.4756	-1.38811	-4.52879	1.15859	-6.62793	2.74915	-4.5277	1.48804	-6.62043	-5.86208
										-4.98146	28.2571	21.7789	18.796	-31.089	-33.4484	-18.2628	-29.7869	-23.2701	-11.7264				7.90057	0.207917	1.92259	-2.49751	5.52143	-8.21816	1.95613	-2.29247	-10.1545	-1.5865
										-3.1424	27.5571	21.7542	-1.09441	27.656	-26.3121	2.64194	-26.1833	-36.7477	-4.3984				7.81457	-0.33195	-1.67732	-0.507719	-1.49551	-0.127004	-1.86207	-0.266985	-9.52967	-5.27939
										20.5877	6.24493	-4.92267	41.6959	0.98352	31.7926	-35.0199	12.6379	12.3568	-15.1927				-3.76567	-10.33	6.23352	0.471707	6.45374	-13.8649	6.07251	0.128266	4.12295	5.36752
										-1.0887	-28.9423	-5.24019	27.6003	-45.8795	-7.29905	-27.355	-1.37191	9.28504	-2.48441				-2.62607	1.67289	3.60387	-0.396144	10.2185	-6.66476	3.45336	-0.209137	0.378734	5.19235
										3.51962	-24.755	2.36032	-10.9339	35.8679	21.5501	12.2239	-7.7475	-1.95499	17.0113				-3.44546	-0.119209	-2.3601	1.92294	-4.32358	7.93895	-2.46797	2.34328	0.199696	0.325879
										-1.78717	-27.0028	-8.5979	25.1162	-45.5562	2.07699	-21.0776	-2.63243	5.84394	-1.27959				-2.24092	1.03916	2.8961	-0.399889	11.267	-4.92023	2.74797	-0.179357	1.07749	4.80888
										10.4579	-13.3843	-5.02811	8.04531	-3.48368	-8.4982	-8.38817	-2.5926	17.9738	21.253				-5.49482	-1.66869	0.914846	1.804	7.08973	4.75188	0.894241	2.0875	-4.47869	3.34978
										-6.03786	-21.0928	7.25731	-29.9382	4.20392	11.9038	31.8537	1.06769	-11.1421	22.0916				-2.07784	-1.1708	-5.71067	3.72624	-11.8413	-1.66437	-5.46851	4.31914	-0.604239	-1.97501
										-1.67063	30.0661	22.7243	6.17934	-10.2238	-34.5923	-4.9029	-25.8569	-32.9447	-10.022				8.6313	-1.39524	-0.966815	-1.79276	0.103336	-3.81179	-1.04703	-1.3432	-9.8847	-3.90832
										-20.6365	-3.85989	-16.9426	4.97128	1.0871	-1.17945	-6.25573	9.27121	38.1118	-18.2638				-0.563343	7.96842	0.921579	3.68346	7.51591	6.79549	1.11628	3.6929	8.92813	-4.7642
										-19.7886	-3.14552	-0.498328	41.1422	2.64681	34.803	-37.765	9.22346	24.6484	-3.4661				-1.96186	9.04834	6.30173	0.0910522	6.51494	-14.8639	6.28075	-0.0175753	10.5175	-0.348722
										12.0855	-14.9101	-2.18201	24.4887	-43.1064	0.751835	-26.6372	-5.35196	19.2495	10.8097				-5.43949	-0.912463	3.51543	0.521003	10.6715	-4.70676	3.32577	0.869881	-3.80042	5.33534
										-24.6764	-6.67492	-13.206	14.3566	-12.4108	3.9624	-16.4423	6.84443	35.8197	-9.65422				-0.737633	8.6762	2.57846	2.41545	10.145	2.00191	2.49123	2.75564	9.99802	-3.46836
										-3.56138	26.4408	18.5727	-10.5935	43.1575	-24.0233	11.6779	-24.2174	-39.627	2.73109				8.83261	-1.11463	-3.73949	0.266796	-4.89903	2.9904	-3.78723	0.650926	-8.05684	-6.04332
										20.019	10.899	21.0566	-43.2694	-5.52332	-58.7302	49.5668	7.06133	-25.8316	22.4632				-5.1804	-10.2117	-9.38173	4.43377	-13.8505	-13.3002	-9.32278	4.99056	-1.2645	-4.90678
										3.95224	-19.7448	-5.24458	21.9761	-37.7147	6.19654	-22.5444	-4.82098	16.707	11.6312				-4.37245	-0.662503	2.66218	0.0994712	10.8085	-2.84798	2.57635	0.285396	-3.12181	4.75724
										-6.2465	26.181	20.6907	3.87905	-6.09948	-33.0494	-2.90036	-28.2597	-34.2031	-8.07242				9.59642	0.628993	-1.47385	-1.40642	-0.577765	-2.31418	-1.63751	-1.16427	-10.3406	-4.55994
										11.9169	-17.3209	-6.51304	6.11228	-6.07037	-7.17029	-6.81614	-1.18421	15.8211	19.5363				-5.74674	-0.916523	1.22449	2.06192	7.72278	4.26475	1.04733	2.16109	-4.0722	3.4293
										-15.7941	1.68502	-10.1085	-14.3253	21.8383	19.419	11.5319	5.67935	28.5714	-24.1692				-1.77303	9.87323	-1.68481	4.152	-5.48797	11.3674	-1.9404	4.23007	6.6733	-5.20127
										-3.895	28.3993	7.07448	38.5026	-12.3279	16.4683	-40.5579	-0.963613	-18.1016	-12.9456				8.22332	-1.29076	4.5855	-1.39451	7.16956	-9.08857	4.38911	-1.38346	-10.4084	-0.430996
										13.8978	-14.2382	-5.14461	5.80481	2.79514	-8.89087	-6.24203	-2.65253	15.1674	21.156				-5.17638	-1.8262	0.813651	2.06407	5.70282	5.31023	0.844792	2.20998	-3.90926	2.93452
										21.5999	17.7059	-14.7534	-20.3686	29.6354	35.5678	15.4785	13.0751	-13.9629	-31.3624				-6.36485	-11.5479	-2.6567	4.97124	-6.76854	8.44865	-2.49707	5.09099	3.63047	-1.50497
										-11.4504	24.8574	18.8583	-28.5735	8.60024	-31.174	39.2187	-5.57954	-33.0212	14.8095				9.17219	-1.39554	-6.59302	3.09742	-11.4535	-4.18735	-6.5671	3.29875	-5.09351	-5.63304
										5.89937	-19.6081	-1.88093	44.1758	4.37885	39.2858	-40.8546	8.79061	19.4942	-1.68126				-6.61557	-1.35952	6.753	-0.347634	7.10382	-16.0291	6.621	-0.554734	-1.32408	6.83572
										-5.37464	-20.605	1.27712	15.4786	-19.9163	0.822002	-16.5544	-8.14083	3.51013	1.25106				-2.19669	-1.12078	1.76339	0.350048	8.78202	0.868603	1.649	0.566543	1.03467	3.81328
										16.7356	7.41005	-23.1404	-10.8507	54.2808	3.29391	7.34495	19.1321	-7.51965	-35.7631				-4.4446	-11.2771	-0.672656	5.18014	-3.39908	12.5383	-0.669555	5.21891	4.15666	-0.129382
										27.7151	6.38657	0.75373	-34.9565	-2.14445	13.8961	28.837	9.84791	-22.2718	11.383				-3.81221	-12.3356	-4.85646	4.80787	-11.3417	0.467195	-4.81876	5.05471	2.31751	-2.64361
										11.723	-21.0888	-0.836494	28.7461	-44.1348	-15.1225	-32.7974	-3.3393	22.1234	6.14598				-6.39749	-0.511129	4.35389	0.397443	8.94466	-8.75668	4.27104	0.356255	-2.87056	6.19183
										8.98264	-19.7623	-1.97909	19.5987	-26.7774	6.41884	-21.8414	-8.4276	21.401	14.5952				-6.76348	-0.520238	2.53517	1.1645	9.62428	-1.32127	2.39933	1.09523	-4.13865	4.69834
										22.2967	9.52095	-14.9746	31.2892	-54.9068	-12.475	-28.1775	14.9619	9.65927	-19.5943				-5.05997	-12.3178	5.39056	2.04162	7.88893	-6.57513	5.34831	2.07987	4.92611	4.38974
										-12.6788	29.9701	17.2539	-8.73105	44.9224	-24.5589	9.81346	-23.0934	-40.6881	4.15277				9.53223	-1.41543	-3.57414	0.673001	-5.39951	2.90091	-3.727	0.740939	-7.95036	-6.14756
										-21.7922	-6.84793	1.07037	32.329	-49.6002	-12.79	-26.2844	6.20027	32.3674	-4.83955				-0.347023	7.94335	4.42677	1.22102	9.0029	-7.13602	4.23574	1.09474	10.9374	-1.91499
										-9.90917	24.0613	18.0562	7.15839	-9.97403	-34.7254	-6.80155	-30.7484	-31.9135	-10.3792				9.84232	-1.29265	-0.55275	-1.29392	0.081189	-3.78606	-0.65507	-1.34543	-10.4585	-3.87976
										13.773	-19.3533	-4.17704	-7.60651	33.7311	15.0489	8.32428	-2.14426	9.77555	25.1574				-6.67512	0.0720893	-1.48921	3.00097	-2.39501	8.54006	-1.52044	3.01648	-3.57945	1.32965
										0.382791	-21.009	2.96933	-14.8224	35.8915	21.6821	14.7767	-5.6139	-1.90921	18.9682				-3.27761	-0.59698	-2.40277	2.45026	-4.25334	7.94451	-2.41022	2.69676	-0.502584	0.52704
										11.9861	-20.2601	-1.30849	18.4869	-22.2672	3.48413	-21.1933	-9.8017	21.6343	15.237				-6.61675	0.201303	2.15195	1.53564	9.48944	0.041169	2.35367	1.61332	-4.30619	4.74423
										-19.5316	-1.43023	0.499265	31.3432	-48.8521	-5.25866	-25.4462	6.72673	32.2471	-4.29062				-0.497104	9.03478	4.34293	1.39432	9.56306	-6.2472	4.23333	1.45461	10.402	-2.16092
										-21.972	0.541482	-12.0244	17.5153	-48.3551	-3.40871	-21.2976	6.18247	33.6807	-6.2218				0.0235977	10.1138	3.86907	1.69976	9.82919	-5.72158	4.00302	1.68622	10.8208	-2.50418
										-17.8231	-0.73476	-12.1554	0.747693	12.3686	0.228894	-0.0189044	4.46394	35.9585	-19.8085				-0.895249	10.387	0.0534536	3.48336	4.19168	8.50298	0.186731	3.98616	8.84907	-5.20807
										21.861	13.4705	3.7222	-36.1118	12.6036	-28.7324	32.107	8.95015	-21.955	13.1329				-6.48912	-11.1914	-5.77522	4.87531	-11.1317	-3.10047	-5.63203	5.16456	1.5322	-3.11557
										-23.994	3.4157	0.36164	36.599	-9.58996	25.5447	-32.9244	7.84797	27.0251	-4.12608				0.220484	8.66031	5.38539	0.538015	7.42152	-11.0413	5.49501	0.707262	10.856	-1.00855
										27.0981	6.58442	-23.6349	7.69435	-19.3969	-16.5045	-7.86189	17.0557	1.63278	-29.7016				-3.71327	-11.9255	2.31329	4.63371	4.44546	0.835143	2.2897	4.49029	5.92616	1.63212
										-18.8469	-7.22172	-13.4721	2.2863	8.3455	-1.53331	-3.34527	6.10834	35.6174	-18.699				-1.42115	7.66139	0.671373	3.20886	5.56353	7.88955	0.77983	3.84248	8.61495	-4.49674
										-22.6177	0.0730701	1.06365	35.3384	-12.7478	22.4111	-31.9774	8.33224	27.9089	-3.54936				0.275255	9.76083	5.1471	0.871554	7.82281	-10.1995	5.13962	0.872805	10.8767	-1.31699
										29.546	7.09449	-25.0063	-4.81939	53.1105	-3.32806	2.04867	19.9275	-3.99026	-33.0586				-3.84455	-12.1763	0.175511	5.26633	-2.54257	14.0593	0.291577	5.55752	5.3394	0.253149
										-24.4172	-2.90091	0.248813	32.8569	-14.9437	18.8143	-27.5667	5.04138	29.6104	-5.17471				0.168545	9.56274	4.54675	0.616642	8.43071	-9.12474	4.48913	0.757293	10.7038	-1.43278
										22.1337	9.44653	-23.0532	10.5217	-20.4887	-15.4126	-10.2688	16.6534	2.46598	-29.174				-4.98077	-11.0781	2.58025	4.21654	4.95869	0.604543	2.65755	4.42093	5.85554	1.97059
										13.8379	-23.3689	0.938014	-1.64872	23.9943	0.424712	2.28136	-7.91347	11.9459	24.7773				-6.70236	0.375979	-0.794897	2.17374	1.55446	8.05397	-0.787763	2.19287	-3.59145	2.02304
										19.0217	13.0935	-20.0163	28.8539	-55.0465	-10.2433	-25.0437	18.2671	6.74384	-19.1396				-6.37863	-10.6752	5.02895	2.54183	7.95052	-5.92357	4.97757	2.6098	5.42365	4.23345
										20.8917	7.58692	-24.8137	-6.08443	52.7989	-3.0249	3.15931	19.7858	-3.93215	-33.2951				-4.33347	-10.6516	-0.0205459	4.7628	-2.51448	14.0557	-0.290813	4.69757	4.78187	0.173133
										20.8771	7.33964	-19.018	19.5428	-29.4146	-3.52659	-17.1643	14.8317	6.57482	-24.5203				-4.16623	-10.2618	3.52064	2.7911	8.47806	-2.12397	3.31104	2.85063	5.13222	3.20757
										8.13968	-11.5237	-2.97196	-16.5103	32.3027	26.9193	16.7659	-1.0297	5.04144	29.6905				-4.66197	-2.10663	-2.916	3.40305	-5.69356	7.56468	-2.83569	3.49199	-3.63324	0.168287
										-6.17344	18.5758	19.0114	-4.65629	37.4183	-23.1876	6.3117	-25.6733	-37.1418	-0.874744				10.6684	-0.3791	-2.83011	-0.0538807	-3.26953	2.25102	-3.26992	-0.0803976	-8.90671	-6.00454
										8.18846	-21.3038	-4.93487	15.8321	-23.1576	3.96206	-15.8038	-3.40067	20.1525	16.0181				-5.48638	0.30468	2.31389	1.34884	9.569	-0.248667	2.2827	1.55378	-4.26219	4.57869
										-2.33668	-29.506	-7.77969	31.2197	-43.8754	-12.8943	-29.3952	0.646336	11.622	-3.74173				-1.90284	1.51004	4.0103	-0.564778	9.5581	-8.447	3.95846	-0.484086	0.277167	5.63056
										9.33392	-17.2668	-2.71876	12.824	-13.331	-4.05711	-12.6018	-5.34137	18.3265	18.0978				-4.38118	-0.0246411	1.50222	1.51837	8.31595	2.58813	1.54949	1.4714	-4.47263	3.90256
										8.08026	-16.0485	-1.94319	-20.4663	23.242	37.268	19.2554	-0.615151	1.75766	29.912				-5.75877	-1.72081	-3.54521	3.62081	-8.22337	6.79963	-3.47592	3.87108	-2.99851	-0.70527
										-19.5839	2.7139	-0.464238	-28.0738	-23.5975	37.0433	25.2488	4.38617	-12.3956	4.12044				-1.0369	10.4094	-4.92366	3.96258	-10.7132	1.84341	-4.5874	4.33913	4.31448	-5.72373
										-11.6749	25.9423	19.0887	1.21305	24.7261	-26.0502	0.19902	-29.4535	-38.3629	-6.99213				9.81285	-0.395576	-1.81991	-1.30389	-1.08503	-0.923901	-2.06614	-1.15418	-9.9265	-5.13048
										11.9144	-22.9792	-2.98032	21.1387	-42.7996	1.70132	-26.62	-4.06288	20.5027	9.50547				-6.26681	0.744278	3.28834	0.479445	10.9749	-4.47515	3.21809	0.954115	-3.91956	5.54577
										4.85977	-28.2785	-6.13024	19.091	-22.5229	4.91899	-18.2695	-2.88743	5.17429	0.745444				-3.53613	-0.0182649	2.15337	0.399424	9.23246	-0.0538301	2.15114	0.630718	1.11906	3.90689
										-11.1258	27.5184	19.9609	14.4555	-21.8763	-36.769	-13.9781	-26.8967	-26.6274	-12.4628				9.64428	0.186424	0.590835	-2.39289	2.56186	-6.56213	0.578125	-2.16485	-10.4069	-2.63758
										0.971196	-18.8666	-1.29224	3.17682	12.098	-6.92983	-3.16621	-6.36864	13.8813	25.1364				-4.24771	-0.100423	0.157699	1.84731	4.62355	6.51684	0.0960712	1.89266	-4.36558	2.34059
										26.0515	4.30479	-20.057	-15.6779	52.6982	12.0918	12.3961	17.4836	-12.163	-34.603				-3.30334	-11.6194	-1.77002	5.72507	-4.51681	10.1423	-1.56127	5.86321	3.94304	-0.880674
										22.049	10.6535	-0.844629	-34.9422	0.266113	13.2274	28.6217	11.159	-22.02	10.8441				-5.0713	-10.9025	-5.31441	4.88417	-11.6957	-0.517944	-5.17221	5.17798	2.29276	-2.86061
										23.3592	3.11045	-3.01775	44.9367	3.95487	38.2188	-41.1381	10.5924	14.1688	-12.3245				-4.44148	-10.4908	6.89064	-0.109854	7.00208	-15.835	6.79113	-0.166322	-0.20014	7.02319
										-20.7774	-8.61841	-11.0914	18.7877	-30.5258	5.22736	-19.5013	3.33882	37.7468	-9.20433				-0.65255	7.85442	3.14914	1.56089	10.057	-2.07352	2.93638	1.79484	10.5147	-3.25093
										-8.33197	28.3222	19.588	13.1961	-21.2103	-37.1617	-12.8165	-27.728	-27.7946	-12.3306				9.2827	0.859953	0.593393	-1.90911	2.51318	-6.57425	0.512876	-2.02883	-10.0631	-2.65509
										11.7289	-22.2923	8.08152	-28.8267	12.7809	-29.8101	32.6649	-0.835838	-4.01688	29.8715				-5.76094	0.218895	-6.12897	3.90817	-11.0146	-3.46181	-5.99218	4.45039	-2.23869	-2.06312
										5.51076	-26.0556	5.59628	5.58016	17.1951	-5.47703	-5.29292	-13.2425	-1.01055	10.1569				-3.93685	0.713702	-0.691489	1.52101	3.42305	6.9773	-0.69889	1.67028	0.582477	1.78949
										11.3201	-18.243	-2.94982	29.2164	-44.0157	-14.8837	-30.9616	-2.18171	18.4049	6.01668				-5.19598	0.0964831	4.2793	0.140608	9.21355	-8.66036	4.30809	0.0470961	-2.70067	6.24114
										12.461	-20.9853	-3.94174	21.9664	-37.2842	6.11122	-23.2856	-5.64218	18.2341	11.3103				-4.7871	0.268336	2.85684	0.662296	10.7469	-2.71138	2.64712	0.527162	-3.57814	5.18268
										-8.92451	27.1863	22.223	2.34512	28.5982	-25.3335	-0.91379	-31.7053	-34.7827	-6.56878				9.47549	0.726184	-2.22552	-1.19845	-1.64009	0.139263	-2.45821	-0.217564	-9.29217	-4.58843
										12.3889	-18.886	0.990411	-18.0747	23.944	36.037	19.3673	-3.90554	2.8544	29.396				-5.53908	0.386007	-3.62399	3.03965	-7.93783	7.22935	-3.60131	3.27457	-2.88816	-0.265621
										-13.501	-5.63926	11.2606	-38.9982	8.28103	-44.5021	39.7061	7.71839	-14.5486	10.5549				-2.23909	8.08409	-7.49763	4.91375	-11.8531	-7.28331	-7.41599	5.06024	2.66089	-5.40487
										17.353	12.5235	-17.0234	29.9277	-54.5791	-13.1119	-26.2668	15.7929	8.95533	-18.8162				-6.06316	-10.4703	5.12099	1.90638	7.96833	-6.8974	5.17948	2.06618	4.98592	4.66852
										-7.31711	-20.731	2.3805	5.01997	6.13522	-9.41605	-4.81874	-10.1856	3.77264	8.65752				-2.0569	-0.797468	0.0780684	0.910236	5.03168	5.87791	0.0602878	1.25728	-0.129752	2.47037
										17.6907	14.2518	-0.86616	-36.1673	-22.6667	40.467	28.8833	12.2455	-22.8021	10.0018				-6.1928	-10.3096	-4.27399	4.36549	-10.506	2.38368	-4.41135	4.87402	2.30331	-2.65967
										7.23085	-16.0744	3.12775	-26.0265	-21.9326	35.2794	27.8334	-0.504748	-1.86366	30.4133				-5.94112	-1.92605	-4.9365	3.82995	-10.7702	1.34204	-4.81812	3.92889	-2.44153	-1.17077
										13.1018	-16.1388	13.2175	-33.9581	11.1986	-42.1168	38.6191	2.45911	-15.2025	26.4579				-5.43141	-0.625687	-7.19075	4.09363	-10.9585	-6.65301	-7.09385	4.66062	-1.90033	-2.80318
										-14.1586	-4.04532	-13.6737	1.99654	12.1075	0.0976234	-2.7864	5.9685	35.425	-19.1515				-2.48713	8.68604	0.1258	3.19562	4.49053	8.30064	0.127616	3.33247	8.38808	-4.84347
										-24.5207	-2.08058	7.01972	-36.0078	13.5999	-32.4697	34.7889	7.32665	-14.2572	8.49745				0.202924	8.57041	-6.44019	4.42887	-10.6197	-4.05721	-6.46856	4.71169	3.19408	-5.47511
										15.075	-15.2131	19.1834	-40.9083	-1.80896	-55.6105	46.9825	5.73735	-22.5393	23.6142				-6.58724	0.178372	-8.77821	4.52891	-13.7213	-11.5543	-8.95186	4.88287	-1.2371	-4.19322
										-19.2201	-4.94701	0.52485	-27.7312	-23.4618	35.2301	25.963	4.23908	-13.3247	4.71585				-0.494546	8.20437	-4.80454	4.17741	-10.9626	1.4808	-4.6395	4.31923	4.11644	-5.42697
										-1.67903	-20.2493	-10.2569	21.5494	-37.8314	6.25944	-20.701	0.17229	6.696	0.345523				-2.57662	-0.510203	2.56386	0.401734	10.825	-2.86186	2.50795	0.578055	0.514459	4.20073
										19.7317	6.19668	-21.2859	19.0415	-32.8253	-1.97123	-17.4307	16.7009	4.66479	-24.5933				-4.02262	-10.1512	3.97975	3.13828	8.60828	-3.18907	3.94807	3.14967	5.21065	3.12221
										10.3232	-20.0719	-0.297409	-10.2558	35.8484	20.1329	11.3016	-4.9464	7.56951	28.0836				-5.4163	-0.377601	-2.15361	2.30333	-3.87844	8.154	-2.2478	2.2844	-3.36594	0.678626
										-15.3074	0.396058	-13.9563	15.5537	-30.0218	3.67196	-18.1002	7.37854	34.2348	-8.72956				-2.02614	9.99573	3.12556	2.18809	10.2426	-1.91768	2.99898	2.29722	10.2825	-3.18472
										3.75465	-17.8705	-2.21628	-22.8515	-17.7764	43.2171	21.7972	1.29669	-1.68108	29.3778				-4.31529	-0.0686679	-4.05064	3.29671	-9.38145	3.36852	-4.11872	3.51535	-2.67362	-1.02092
										-0.227843	-30.4639	-1.05084	46.7404	5.14062	41.3476	-43.2983	9.31664	18.7259	-4.66781				-3.00683	1.50781	7.03591	-0.621931	7.65474	-16.6866	6.89685	-0.599662	-0.689148	7.17204
										-12.5537	-5.50295	-13.5945	-13.2863	22.546	18.947	9.24737	9.27	28.8492	-23.2017				-2.26864	7.9222	-1.4678	4.27215	-5.4986	11.1747	-1.39311	4.52464	6.75091	-5.09529
										-3.34589	-29.2622	1.45307	-0.933051	23.6366	-0.485748	1.60034	-8.47926	1.98804	13.0634				-2.20634	1.60096	-0.798048	1.6762	1.60445	7.96556	-0.940654	1.55577	0.378662	1.50027
										11.8852	-16.8957	19.9186	-42.8478	-4.38409	-57.7353	48.4391	7.19862	-24.1658	22.7214				-5.87387	-0.617229	-9.30889	4.50209	-14.1204	-12.7579	-9.36118	5.34658	-0.979292	-4.60298
										-15.2122	0.227804	0.819388	-28.5652	-22.9786	33.7423	26.1415	5.43273	-13.452	4.39376				-1.96041	9.74727	-4.87769	4.37772	-11.1785	1.08718	-4.77892	4.52651	4.06123	-5.47548
										19.6016	6.06509	-21.4007	18.3401	-27.9943	-5.13255	-16.7414	16.7802	4.26837	-25.0347				-4.07462	-10.2157	3.49545	3.43445	7.99773	-1.84044	3.56278	3.62031	5.42635	2.69545
										26.4379	4.56595	-17.8022	22.4398	-34.4313	-2.00731	-20.5261	14.0582	8.27491	-23.8064				-3.76619	-12.2321	4.03168	2.73931	8.57746	-3.75757	3.94793	2.47826	4.92274	3.61289
										-1.20404	-27.6373	0.482142	-3.6874	28.411	5.00257	4.47845	-7.39818	2.07549	16.627				-2.5821	0.999914	-1.51002	1.86048	-0.104261	8.27505	-1.40282	2.59268	0.290154	0.685773
										-21.4593	-9.88946	-5.18549	-22.6191	26.3029	31.6485	20.3243	3.53539	24.7365	-24.7241				-0.45274	8.2408	-3.11812	4.12554	-7.60306	8.07613	-3.20054	4.09949	5.91018	-5.27815
										-2.84064	31.7866	23.2301	9.89284	-13.511	-36.0367	-6.93435	-25.4257	-30.2048	-8.82766				7.82924	-1.15465	-0.446649	-1.97909	0.7767	-4.77478	-0.385736	-1.44873	-9.96262	-3.45594
										-15.8861	-7.32662	0.620023	-31.0444	-23.5359	36.0901	19.64	5.12024	-12.9239	1.64136				-2.00673	7.93482	-4.56995	4.24783	-10.9394	1.78307	-4.48528	4.58801	4.56804	-5.36208
										-2.95539	-28.8136	4.99102	-21.516	21.523	37.1213	23.8129	-4.72238	-6.43138	20.8933				-1.99186	1.56657	-4.16456	2.63354	-8.24254	6.26354	-4.02394	2.69116	-0.158519	-0.645651
										23.4329	9.81847	-20.7762	16.6842	-25.4679	-8.81428	-14.587	18.4334	5.76268	-26.8448				-5.13118	-10.7349	3.29273	3.6875	6.99056	-0.693295	3.29408	3.74547	5.68153	2.86819
										-18.0163	2.86293	-13.1279	-0.823885	12.5763	0.570478	-0.209328	6.11315	34.163	-20.1028				-0.972322	10.3959	0.420834	3.92903	4.18124	8.49146	0.267968	3.77696	8.76644	-5.23343
										-2.15223	-29.2679	-0.673047	8.54234	1.08763	-10.524	-8.68874	-7.3596	2.32101	6.94332				-2.10614	1.57081	0.452711	0.755089	5.87003	4.91993	0.53802	1.16634	0.495322	2.20687
										-18.2098	0.453935	-9.59306	-17.0294	25.4275	29.7029	14.7089	5.9647	26.2047	-27.6937				-1.27615	10.3152	-2.65518	4.34285	-7.757	8.91452	-2.65914	4.46845	5.93993	-5.18763
										-14.5775	-0.72883	17.7627	-37.149	3.37983	-50.6687	44.0528	2.7385	-21.1283	19.901				-2.15174	9.80253	-8.32966	4.64494	-12.8441	-9.5493	-8.08587	4.49674	0.272556	-4.40916
										18.6494	14.5367	-21.1603	24.7597	-33.1057	-2.44747	-21.7692	18.7568	4.78774	-22.6374				-6.61916	-10.9343	4.43426	3.05155	8.45411	-3.32273	4.40508	2.9687	5.69163	3.48153
										23.9657	16.2373	-21.1623	-8.03896	54.1625	1.39324	4.70436	15.9262	-8.31871	-32.3394				-6.11444	-12.2059	-0.479605	5.52002	-3.29707	12.9858	-0.446262	5.75561	4.61019	-0.649736
										-18.3614	-7.62143	-1.58846	34.0836	-14.4925	19.7155	-30.6759	4.77698	29.8553	-4.8926				-1.31424	7.47026	4.75077	0.415856	8.12331	-9.34852	4.74723	0.415736	10.7499	-1.53297
										-19.5037	-8.08159	-0.574045	35.1254	-15.5081	18.768	-31.623	6.54179	28.655	-4.36087				-0.163816	8.08701	4.90455	0.710518	8.41105	-8.95681	4.76582	0.761644	10.5721	-1.46769
										-1.01146	-30.0538	-7.25539	24.2739	-45.2048	0.833699	-25.0164	-2.67859	6.95999	-3.14378				-2.54551	1.53435	3.25389	0.0329448	10.9854	-5.14155	3.26361	0.0687591	0.918295	4.94895
										-7.97467	-22.5322	-6.91416	26.9098	-44.3868	3.05408	-25.2966	-1.1469	7.60181	-2.14106				-1.37585	-0.991424	2.94927	-0.260736	11.3902	-4.46831	2.94177	-0.210555	0.433327	4.66681
										21.9505	3.28412	-21.9947	-16.9348	53.2272	6.90273	13.1569	19.0338	-10.189	-34.7816				-3.45704	-10.5983	-1.28367	4.65533	-3.83838	11.3526	-1.11543	4.96486	4.70302	-0.859464
										24.8994	7.17365	18.5461	-42.5277	-1.69335	-55.4806	47.1162	7.50018	-23.2081	19.9579				-3.6874	-12.0509	-8.96578	4.75303	-13.7261	-11.5605	-8.76616	5.18595	-0.56622	-4.45611
										-0.358794	-17.5236	-1.05784	-14.9321	29.0823	31.3235	15.1998	-3.78943	-2.76647	21.5904				-3.82951	-0.383003	-3.06032	3.01155	-7.0877	7.63328	-2.91428	2.78401	-0.515621	-0.073709
										-20.4318	3.97123	-6.58837	-13.195	23.8612	23.9876	11.7957	1.93328	26.973	-23.7797				-0.471534	10.3619	-2.21222	3.47259	-6.66798	10.5079	-2.38056	3.68603	6.55214	-5.31709
										-11.9589	-0.0640498	-13.4095	-0.995874	10.7674	-0.412229	-0.368597	6.80623	34.9025	-20.503				-2.08603	9.80468	0.546047	3.77987	4.90371	8.13956	0.457021	3.85416	8.46436	-5.17057
										11.2987	-15.903	-4.3083	1.25138	18.4523	-3.51809	-1.93088	-3.21634	13.1058	25.198				-5.95313	-1.15014	-0.244637	2.38362	3.08812	7.43589	-0.317388	2.73564	-4.16804	1.82981
										14.901	-19.1188	-4.60759	-1.77208	21.7908	-1.08559	1.36699	-2.59989	12.332	27.1867				-5.21917	-0.185838	-0.646159	2.56629	2.05791	7.82994	-0.654529	2.79695	-4.08699	1.42183
										13.1278	-21.4068	-4.47792	10.0733	0.777084	-9.63257	-9.701	-3.73308	18.4788	20.0819				-6.279	0.802208	0.644556	1.78669	6.03826	4.98704	0.80402	1.84859	-4.49691	3.5136
										12.1865	-18.5879	-1.72014	22.4082	-40.7815	2.88518	-25.12	-6.9631	20.6356	11.8802				-5.8372	-0.13992	2.97672	1.16953	10.5669	-3.82304	2.88667	1.27681	-3.94799	5.45338
										-6.55055	-19.7594	-5.80895	31.157	-43.1343	-14.8192	-30.6872	1.02225	10.85	-2.24909				-2.19995	-1.40128	4.11209	-0.536732	8.94618	-8.88572	4.12628	-0.496909	0.276776	5.42098
										-8.38696	26.4651	19.6165	0.292617	28.773	-24.0055	1.14849	-28.8992	-38.3536	-8.23616				9.65598	0.561475	-2.21471	-0.887473	-1.79031	0.319449	-2.33396	-0.910852	-9.97108	-4.92764
										-13.6593	0.928891	-4.30657	-24.9492	-15.6209	49.2128	21.0782	5.49645	22.8431	-27.0708				-1.34357	9.42354	-3.93659	4.14208	-8.94074	5.08287	-3.8167	4.2642	4.95701	-5.87256
										26.4084	13.0051	4.84302	-36.7384	13.7247	-30.2687	33.3786	9.02007	-20.5117	13.1746				-5.3198	-11.1869	-5.91468	5.05441	-10.9054	-3.76052	-5.92061	5.3809	1.39042	-3.33686
										-22.7607	-4.33418	-1.08663	32.3471	-47.9378	-3.17802	-24.5796	5.46351	33.5508	-4.33603				-0.150865	8.12075	4.21132	1.14512	9.87446	-5.60379	4.00511	1.50795	10.7212	-2.35
										25.7732	7.74304	-23.024	-2.08213	47.6768	-8.39893	-0.844263	17.6766	-4.10658	-30.8547				-4.00159	-12.4342	0.723218	5.14086	2.47061	3.6237	0.977779	5.25981	5.03467	0.59859
										6.71684	-23.3272	-4.41319	17.9177	-28.7365	7.28976	-22.6246	-6.84063	18.6869	12.0584				-4.68898	0.409036	2.2441	0.797852	9.70876	-1.84031	2.58105	1.02499	-3.76725	5.1811
										-4.6208	24.4225	21.3184	-39.3169	-1.07433	-55.3622	48.1258	3.33992	-28.3723	19.7394				9.27546	-0.0298366	-8.81305	4.00506	-13.6558	-11.3805	-8.6763	4.46626	-2.46826	-4.9627
										2.06192	-31.6157	-8.3876	27.037	-44.2312	3.07323	-24.8967	0.76872	5.82905	-1.87593				-3.9293	0.880921	3.02331	-0.470731	11.3374	-4.3774	2.93072	-0.141414	0.389578	4.49816
										-5.61904	-19.8422	10.3935	-32.1463	11.1482	-41.851	35.5804	1.84759	-16.0517	21.2529				-2.24461	-1.37983	-6.8615	4.25404	-10.9652	-6.65067	-6.99824	5.07746	-0.606414	-3.08675
										26.1411	11.2786	-25.2999	2.10771	-16.9932	-19.4331	-3.37902	17.5632	-1.22018	-29.4844				-5.04802	-12.4937	1.79758	4.92317	3.68119	1.88252	1.85985	4.87698	5.75725	1.24258
										-23.8289	-5.24408	-11.3369	13.9944	-8.16947	-0.406369	-15.9014	4.82254	33.4955	-11.5182				0.146023	8.23848	1.91491	2.17929	8.9932	3.66325	1.60732	2.35695	9.61207	-3.9276
										14.4575	-16.6651	0.129585	-6.43095	35.9862	20.4825	7.07468	-6.55847	6.92552	29.0329				-4.33839	-0.568158	-2.19447	2.16173	-4.03455	8.07727	-2.34689	2.79242	-3.34238	0.677671
										19.1205	4.66996	-25.9925	-2.05626	46.5482	-8.45821	-0.826812	20.9776	-2.95749	-33.7613				-3.40958	-10.6724	1.35708	4.63034	2.76186	3.31074	1.36892	5.0788	4.73251	0.874499
										-3.34678	29.2714	18.8803	-35.0791	3.59567	-51.6344	43.8753	0.537181	-29.9954	17.3779				7.85374	-0.727873	-8.05523	3.78339	-12.8104	-9.78328	-8.08577	4.3181	-3.45748	-5.20636
										-7.35515	25.3176	17.623	-33.7204	6.90251	-41.3118	42.1251	-0.359516	-30.525	16.2887				9.43296	0.695012	-7.59162	3.5787	-11.8026	-6.75928	-7.53284	3.9885	-3.9827	-5.27207
										-7.94689	26.9318	20.2998	-2.3077	30.6974	-24.2183	3.66443	-27.3886	-37.5214	-4.06994				9.42802	0.886475	-2.30092	-0.806202	-2.04392	0.651388	-2.35087	-0.368896	-9.69419	-5.26542
										-1.2482	-18.8881	-4.59149	-14.2348	29.8606	29.516	13.7156	0.216605	-2.92478	19.5378				-3.08826	-0.761469	-3.02149	2.6628	-6.61639	7.93459	-2.79842	3.12174	-0.370596	-0.119297
										-9.24898	-21.6574	-9.52765	25.9124	-40.1196	6.68961	-22.056	-1.55136	4.10526	-1.529				-1.07819	-0.636189	2.61721	-0.2403	11.233	-3.41825	2.51051	-0.065402	0.394541	4.40977
										8.95699	-11.2183	-5.36667	-3.93951	32.2588	6.43166	3.7935	-2.06612	10.8454	28.781				-5.3808	-2.26018	-1.07178	3.1593	-1.09333	8.24039	-1.051	3.26918	-4.07727	0.803976
										-15.8956	2.3574	-11.2868	-12.339	21.3103	13.9607	9.46541	5.36287	30.8273	-26.4252				-1.48666	10.0887	-1.12418	3.91665	-1.25015	10.1069	-1.40663	4.2027	6.92273	-5.69737
										24.8177	5.55396	-25.8539	13.4927	-23.9475	-10.3568	-12.1072	20.5895	5.14925	-27.2106				-4.1614	-10.1357	2.86499	3.73473	6.5639	-0.273929	2.92157	3.72222	5.29336	2.38688
										26.3726	6.60147	10.0564	-40.5582	11.3021	-42.6531	39.5516	9.73196	-20.895	16.1486				-3.75926	-11.7275	-7.20885	5.1352	-10.9697	-6.65208	-7.02471	5.58997	0.881727	-3.64168
										-2.10064	29.8678	22.4006	4.94389	-7.35834	-32.8672	-3.63222	-26.0477	-34.8436	-9.11745				8.36701	-1.37892	-1.07376	-1.20023	-0.379658	-2.79548	-1.21852	-1.05684	-10.2769	-4.38659
										-17.4314	-2.72402	-15.7781	2.12635	13.487	1.18351	-3.13985	8.31432	37.1187	-20.6466				-1.24675	8.53364	0.375719	3.69145	3.85954	8.51527	0.416536	3.78	8.22326	-4.86604
										-13.4488	-0.628769	-0.88264	-25.6265	-19.2456	43.8208	24.5446	2.17205	-14.3564	3.11462				-2.18968	9.87524	-4.39861	4.09445	-9.66257	3.45491	-4.18402	4.33692	4.56406	-5.68088
										20.8599	8.11119	-20.6438	-8.19617	54.8159	0.522791	5.17468	16.1302	-8.07585	-32.7517				-4.70824	-10.2103	-0.408974	4.73248	-3.22367	13.0882	-0.444583	4.73968	4.20537	-0.189374
										-7.42823	-18.8335	2.46245	16.1111	-18.2332	-1.25386	-15.5366	-9.44238	1.49948	2.54408				-2.08587	-1.29163	1.70784	0.946215	8.62529	1.23399	1.60687	0.877032	0.511786	3.34706
										19.3977	10.5546	19.6516	-42.6245	-3.97705	-57.4153	48.149	7.10597	-24.368	21.6632				-5.3828	-10.3176	-9.23369	4.64281	-14.0377	-12.6598	-9.12485	5.2457	-0.95415	-4.61797
										15.9035	10.4042	-23.2528	9.66935	-21.5498	-14.4752	-9.39402	16.4096	4.41004	-31.1041				-5.16531	-10.138	2.69102	4.09566	5.2937	0.45027	2.71268	4.02047	5.38504	2.18305
										-6.20509	28.0938	19.7689	7.25457	-10.6167	-34.5868	-7.22797	-29.7383	-32.9701	-10.1347				9.91328	0.36857	-0.771458	-1.84162	0.0545755	-3.88556	-1.0937	-1.62802	-10.3475	-3.97816
										-19.9797	0.649849	7.62487	-34.1246	14.3771	-33.6174	34.1138	5.89807	-15.3549	7.89251				0.340774	9.39075	-6.31372	4.64041	-10.3808	-4.47415	-6.27704	4.87626	3.17889	-5.01462
										19.4481	13.417	-20.7017	26.1594	-35.2605	-2.85966	-22.9081	18.7842	6.79414	-21.2299				-6.26038	-10.4148	4.57504	2.90189	8.38618	-4.07308	4.59302	2.99035	5.45953	3.94675
										-13.7627	-1.76226	-0.299196	-27.9102	-23.7121	36.6233	25.4648	4.88797	-12.8692	3.91193				-2.38326	9.35062	-4.74083	4.2727	-10.807	1.92856	-4.56463	4.50909	4.37495	-5.36599
[truncated: 503 more rows]

## Sheet: Figure 2b
	'Reference'	'Observed'	'MAGIC'	'mcImpute'	'AutoImpute'	'DeepImpute'	'DCA'	'SAUCIE'	'SERM'	'scVI'
Mean accuracy	0.887743	0.374649	0.320394	0.378425	0.378146	0.375254	0.552006	0.216528	0.80781	0.703909
standard deviation (accuracy)	0.142737	0.00116105	0.0270768	0.0299987	0.00397623	0.0287695	0.0279525	0.00285849	0.00439757	0.0066676
Mean AR	0.892134	0.133663	0.0699631	0.144382	0.132144	0.141484	0.317121	-0.00025574	0.75095	0.699613
standard deviation (AR)	0.13347	0.000624159	0.0221006	0.0239123	0.0030579	0.0266681	0.0322045	0.000358559	0.00974197	0.0148712
Mean Hubert	0.923646	0.440082	0.394645	0.448265	0.440398	0.447009	0.558783	0.302231	0.856111	0.787237
standard deviation (Hubert)	0.0952709	0.00112337	0.0129032	0.0140516	0.00372541	0.0153885	0.0196611	0.0236464	0.00433383	0.0105544
Mean NMI	0.943967	0.195775	0.105015	0.209542	0.193307	0.207084	0.42212	0.00157995	0.891346	0.826049
standard deviation (NMI)	0.0620037	0.00012403	0.0387467	0.0366561	0.000854127	0.0439963	0.0417788	0.000365679	0.00578838	0.015324

## Sheet: Figure 3a
	UMAP coordinates
	Reference		Observed		MAGIC		mcImpute		SERM
	x-axis	y-axis	x-axis	y-axis	x-axis	y-axis	x-axis	y-axis	x-axis	y-axis
	8.93086	3.4973	3.71354	-1.19131	-5.36005	-4.45125	5.01869	1.81907	6.48616	4.25708
	6.77056	5.52421	0.804449	-3.45466	-6.58476	7.63239	5.52552	-3.07529	4.25237	4.45711
	7.56979	4.10328	5.91248	-0.163575	3.1881	-12.8637	1.74375	6.40255	7.78002	5.23637
	6.6404	8.23249	4.8877	-4.06936	-8.46499	-1.28986	4.60305	4.51456	3.41188	5.70037
	9.17379	8.32224	4.40321	-3.60662	-7.09134	-5.68852	7.29377	-0.934963	6.85619	6.60241
	7.38875	5.93825	-0.791111	-3.8952	-2.15359	10.11	4.6895	-7.19197	4.16691	4.61421
	8.79787	6.64114	1.80215	-3.79419	-8.28808	3.77181	6.13251	-3.42222	4.87321	5.21564
	7.75756	5.86686	1.05172	-3.8432	-7.06737	9.05629	5.65435	-3.40835	4.2271	5.12844
	9.40955	8.20548	7.49229	-0.039263	5.97286	-10.1952	0.574201	7.68984	8.06157	6.7516
	5.21766	5.24168	1.04835	0.663725	-5.38188	1.48536	3.83073	2.31705	3.36746	2.78987
	7.05825	5.05735	0.827998	-3.16033	-5.58302	7.7574	5.31829	-3.01127	4.869	3.19317
	7.58776	7.54191	3.88288	-3.6424	-7.85241	-2.09948	6.81401	-0.0987626	5.57076	6.61585
	7.00141	9.45532	3.6307	-4.77044	-8.43384	-2.14509	6.75436	-4.97248	5.67339	8.18844
	8.78598	3.52224	6.20524	0.466152	5.4728	-11.6704	1.32396	6.65684	7.76325	4.89424
	9.3629	5.1091	2.72746	-2.44094	-7.0639	0.177273	5.58193	-0.405244	5.36127	3.89928
	9.50557	5.11812	1.45591	-2.82608	-7.52279	3.11171	5.18338	-5.04604	5.99246	4.44217
	9.09526	7.65843	2.20839	-4.15593	-8.60239	0.959939	6.83387	-3.67344	5.08884	5.58685
	5.08409	5.23073	1.05922	0.496995	-6.99012	0.0583604	4.07618	3.9248	3.09953	2.6991
	8.2047	4.3719	0.866624	-2.66054	-5.69403	8.52818	4.91065	-1.00514	4.03136	3.04339
	8.16469	6.82337	4.64371	-2.85244	-6.79039	-2.67432	4.65524	4.12945	4.65532	5.25863
	8.06245	5.89565	5.51865	-1.5201	-3.24713	-8.44422	3.66527	5.39703	6.33463	5.59418
	9.15409	7.88388	2.50131	-4.44981	-8.64423	1.08634	6.84714	-2.5384	4.95699	5.82732
	6.35081	8.13987	7.16445	-0.76019	5.17621	-12.7747	2.45773	6.73698	7.51112	7.65587
	8.554	4.51042	2.09249	-2.37885	-7.51228	4.5311	5.2985	-0.259883	4.26479	3.66927
	8.64908	8.92947	3.30376	-4.343	-8.48707	0.12068	6.98564	-2.6965	5.19298	6.40333
	8.35392	3.44494	1.2937	-2.28577	-6.68836	6.0446	5.15163	-3.35012	4.72311	3.58183
	7.79169	6.98692	2.19169	-4.02253	-7.78213	3.45686	5.83864	-3.79959	5.64682	5.61597
	8.6004	3.06205	-0.211338	-2.93311	-1.61761	9.25344	5.06678	-4.93976	4.06699	2.87175
	9.42256	4.78565	3.77381	-1.85039	-5.74301	-2.19744	5.63865	0.693726	5.96546	4.19516
	9.39731	7.38277	4.43672	-2.35207	-6.32491	-2.91267	5.45768	3.47971	5.31296	4.61065
	9.6377	7.07625	6.45662	-1.7339	2.03914	-13.1948	4.97959	3.58552	7.34252	6.60934
	8.95926	3.35532	2.01658	-2.1394	-7.01765	3.25595	5.2565	-1.26642	4.95222	3.38694
	8.16331	4.32107	2.06569	-2.64793	-7.32528	2.7519	5.63882	-1.83773	5.39245	4.00376
	7.31833	7.61991	7.53349	0.206212	6.29866	-10.4182	0.680438	7.72455	8.39704	6.16018
	8.02843	3.80011	2.37077	-2.42122	-7.0136	1.74919	5.37934	-0.582671	5.2181	3.87472
	7.89102	8.11199	5.124	-3.27834	-3.65345	-9.44864	7.30393	1.42246	7.12608	7.54165
	9.09922	5.39207	6.12999	-0.314556	0.286111	-11.516	0.863941	6.61982	6.81866	4.81432
	9.74585	8.1088	4.84569	-3.55737	-4.29091	-8.62854	6.72069	0.885936	6.81706	6.80127
	7.19739	4.28882	7.3166	1.22044	5.54814	-7.55558	-1.84975	7.21918	8.45099	5.56649
	4.88583	4.8664	1.98859	1.33922	-2.4916	-6.46958	0.092417	5.6288	3.23372	2.47136
	8.75154	3.88014	2.44682	-1.44923	-6.8972	1.75879	4.65664	2.23986	4.67822	3.29566
	8.02308	3.41466	-0.253732	-3.20915	-2.59181	10.066	4.78343	-5.94358	4.2197	3.26279
	5.9987	5.29865	0.436353	-3.98648	-5.51087	7.56	5.26434	-5.72648	4.36684	3.68171
	8.97602	5.68703	3.40509	-2.81134	-6.84743	-1.51168	5.67356	1.56287	6.02236	4.68311
	7.60966	5.15107	3.81938	-2.25764	-5.5259	-5.67137	5.45645	1.40836	6.43002	5.16628
	9.11352	6.44224	5.22491	-1.75062	-4.98627	-7.58723	3.39391	5.4264	5.9126	4.66393
	8.67338	8.69109	7.66163	-0.795346	3.83558	-13.7181	1.25919	7.70692	7.41645	7.19293
	7.61173	7.40169	7.70982	1.6939	6.59803	-6.51049	-2.28805	7.42291	9.04655	5.96089
	7.45154	9.61043	7.61788	-1.19886	3.93676	-13.6277	3.57485	6.59843	7.55113	6.93464
	8.16474	7.0234	7.18422	-0.4198	3.36044	-13.7171	0.673523	7.38046	6.93412	6.08089
	7.87531	5.80204	0.691802	-3.45293	-6.75163	8.88116	5.33748	-4.26476	4.94727	3.85122
	7.19836	7.37852	3.44475	-4.0875	-8.86026	2.4513	5.13235	3.66804	1.90163	5.17533
	8.48659	8.55276	7.63006	-0.736932	6.35316	-11.3479	2.94599	6.90094	8.24054	7.28979
	8.57246	8.31395	5.75738	-3.33325	-4.45684	-8.74108	6.34436	3.46912	6.40168	6.60732
	5.0998	4.91641	7.26955	0.383995	5.44618	-11.2596	-0.902008	7.10459	7.91499	5.84837
	7.90431	8.80327	5.20207	-4.03219	-6.08455	-7.63901	6.4722	2.98278	5.5518	6.97464
	6.86974	8.88934	-0.982936	-5.00034	-3.04604	11.5471	4.78797	-7.72716	2.4432	5.49065
	5.0686	5.00318	0.578964	0.505974	-5.20602	4.34776	6.20337	-0.330548	3.55298	2.88417
	8.61052	3.31259	3.99828	-1.07631	-5.357	-5.72975	3.13278	4.89468	5.56036	3.80024
	9.79053	7.34742	4.148	-3.08422	-6.49627	-4.6814	6.3653	-0.0569053	5.04384	5.68669
	8.60592	8.09316	2.55193	-4.14472	-8.92071	2.68009	6.73621	-0.875506	4.96805	5.85466
	8.5678	7.59123	7.88118	1.27486	5.92694	-7.38221	-2.10912	7.49977	8.37007	6.37094
	8.01468	8.29379	5.96239	-2.78543	-5.12269	-8.73996	4.94884	5.08652	6.05325	6.46635
	4.64776	4.97685	1.8117	1.21064	-2.51643	-5.84751	0.19367	5.1757	3.27379	2.57005
	9.32171	8.01329	5.71061	-3.0774	-3.41295	-8.87912	6.38382	2.09002	7.03548	6.56919
	7.57539	9.20333	4.92766	-4.12159	-7.18532	-4.50015	7.00015	1.24468	5.68184	7.04443
	7.94658	3.54437	5.6414	0.00800034	0.911362	-12.184	1.21689	6.32623	7.25774	4.47245
	8.76782	8.55154	6.74478	-1.98625	-0.64671	-11.8828	4.48622	5.41153	7.75563	7.06373
	9.48661	5.41524	4.48344	-1.53404	-1.91211	-8.65729	5.46281	1.65268	7.50593	5.90966
	4.99471	4.67938	-0.0192379	-0.042031	-4.82669	6.11066	5.58773	-2.61883	3.5478	3.26217
	8.35483	8.90086	7.88549	0.761711	4.30035	-8.3478	-0.473259	7.95773	8.86764	6.6326
	9.10527	7.7531	4.25468	-3.02536	-5.9659	-7.30667	7.10348	-0.0353735	7.18036	5.74637
	8.36882	9.05615	7.58386	-1.05694	3.71237	-13.8237	3.4013	6.78757	7.94515	6.88106
	8.87638	3.62001	2.96567	-1.74575	-6.28194	-0.737005	4.97544	1.84309	5.30986	3.66346
	9.48427	9.16365	2.04273	-5.16057	-9.22967	5.41823	7.01033	-3.68271	4.5675	6.31674
	9.84285	6.17395	4.95538	-1.53548	-2.35535	-8.81838	4.09377	4.63525	6.92023	5.75244
	7.11399	9.57886	7.3157	-2.31361	-0.952497	-10.7484	3.53897	6.38076	6.05686	8.11616
	10.1336	7.25477	3.69422	-2.72701	-6.17156	-3.65864	6.29175	-0.276851	6.01317	5.85093
	8.99717	5.90603	7.32283	0.161495	5.48696	-12.126	-0.911856	7.66555	7.07844	4.9919
	9.89951	6.43046	2.47209	-3.03792	-6.89648	-1.41622	6.57906	-2.8682	5.70535	5.26175
	8.3138	8.24451	2.4279	-4.34145	-9.10542	1.6751	6.95286	-3.07849	5.45844	6.18688
	7.67363	6.48612	6.76335	-0.625136	2.08564	-13.7898	2.23749	6.77849	7.69759	5.62136
	7.63385	7.78325	7.93397	1.90529	7.26826	-5.97474	-3.17335	6.94697	9.24082	5.99611
	9.412	8.82095	6.86452	-1.8222	1.83494	-14.2276	5.3668	4.4798	8.03708	7.22438
	7.49862	7.86275	7.67847	-0.0214409	6.13531	-9.93153	0.714731	7.54163	8.14366	7.20524
	7.3846	7.02334	5.62394	-1.71091	-3.25586	-8.83889	4.38693	5.19901	6.50032	5.97638
	2.53049	1.78966	6.72205	1.11342	5.11847	-9.3682	0.545279	7.36654	9.35343	4.17288
	7.99795	4.1577	2.90617	-2.34629	-6.27819	-0.530782	5.23046	1.15325	6.16581	4.71285
	9.29673	6.78485	7.08751	-1.02654	1.70887	-13.9129	2.85032	6.43061	7.44357	6.41433
	9.0494	7.60501	6.86635	-0.610507	3.88048	-13.3968	3.31581	6.16204	7.92455	6.58337
	9.06967	9.35921	2.80642	-5.24179	-9.6945	3.01547	7.31283	-3.19801	3.96945	6.82116
	8.28368	7.95654	7.64846	0.91125	5.63955	-7.61718	-0.451138	7.70802	8.80276	6.51942
	8.5286	7.86546	2.8885	-4.20629	-8.67308	1.19577	7.1251	-1.39572	5.17943	5.45084
	7.82508	7.32979	5.47442	-1.99186	-2.97362	-9.31078	6.02872	2.92735	7.03447	6.12421
	8.82336	8.65646	-0.595224	-4.99547	-4.64557	11.6932	5.49976	-7.05248	2.91798	5.26347
	9.38118	8.91221	5.94329	-3.32541	-3.49692	-9.55824	6.56264	2.6573	6.53512	7.14795
	7.65933	8.09383	-0.0648291	-4.88787	-2.86818	11.5515	6.4599	-4.07998	2.73721	5.14543
	8.06714	5.15116	2.96752	-2.85732	-7.22959	-0.141073	5.83583	-0.262789	6.03194	4.61363
	7.12034	5.16274	2.64033	-3.086	-7.81351	4.35315	5.81604	1.1287	4.47703	4.27057
	8.92661	5.19487	3.19349	-2.34015	-6.06348	-1.91847	5.43584	-1.00911	6.72933	5.26558
	7.35373	6.86191	0.841293	-4.3731	-8.70069	7.66101	5.9298	-4.30411	4.89863	5.52409
	6.97186	4.8532	2.04193	-2.7957	-6.4409	7.0221	3.2761	2.79973	2.74806	3.4378
	9.51104	7.42521	5.43503	-2.21632	-0.880415	-9.64894	5.19937	3.27161	7.43705	6.266
	7.46457	8.94611	3.28271	-3.97754	-7.423	-2.29762	7.28544	-1.79772	5.40808	6.44541
	8.1006	3.74953	5.20004	-0.646671	-0.414659	-9.41266	3.33276	4.93662	6.88224	4.35665
	8.73591	4.6625	5.27367	-0.973742	-0.662651	-9.398	3.68505	4.87301	6.87769	5.46223
	7.86809	9.07826	2.47312	-5.10306	-9.29326	4.15926	6.91614	-2.84341	4.43725	6.55321
	8.15219	3.92852	2.76008	-2.01021	-6.00978	-1.19295	5.66567	-0.858428	5.97529	4.64888
	8.0747	5.32889	2.337	-3.19482	-7.59364	2.56423	5.9104	-0.86911	5.03572	4.68003
	8.19796	3.41661	2.13114	-2.26811	-6.84937	1.44066	5.28524	-2.7929	6.26111	4.18141
	9.69605	5.95836	6.93697	0.111166	6.22927	-10.9187	0.847197	7.12894	8.17058	5.98265
	10.104	6.67596	0.429259	-4.54923	-7.94831	8.68097	5.56223	-5.3962	3.77507	5.07204
	7.95635	9.49222	5.52027	-3.92102	-6.75936	-7.6098	7.23806	1.60596	5.94607	7.52434
	8.34362	7.39331	7.27439	-0.482157	4.7096	-13.1952	1.44263	7.54276	7.47514	6.35033
	7.24233	6.20545	5.41335	-1.94685	-4.79732	-8.09877	4.19392	4.49724	6.62161	5.76542
	7.90939	7.40694	0.822707	-4.14787	-8.48499	7.62669	6.06399	-4.23263	4.2332	4.97562
	8.23735	7.56372	3.59548	-4.15162	-9.23918	2.57362	6.00032	2.74969	3.44271	5.18985
	9.23596	4.93642	0.500819	-3.43663	-4.84464	10.5541	5.56809	-3.90075	3.9311	3.56538
	8.34876	4.13546	1.20525	-2.84507	-7.46077	5.71838	5.38286	-3.85248	5.45819	4.73564
	7.02024	5.1243	0.510029	-3.5842	-6.27077	8.8387	5.39297	-4.91698	4.51995	4.23824
	8.79736	4.61959	2.70648	-2.46891	-7.1568	0.19005	5.55597	-0.1107	5.4527	4.2394
	7.93949	5.93203	1.44409	-3.39646	-8.1214	6.8843	5.28685	-2.85032	3.83418	4.71118
	4.80578	4.55898	-0.250471	-0.102846	-3.69204	5.34388	3.20068	-1.41637	3.48768	4.2268
	7.2509	9.61751	5.07248	-4.34017	-6.76143	-4.14179	6.42442	3.03665	4.44927	7.20411
	7.774	8.96241	7.56038	-0.693079	5.50276	-12.7534	2.06004	7.21504	7.90004	6.87978
	9.17626	7.4985	0.0786133	-4.68225	-3.92643	11.5248	6.38184	-5.00173	2.96675	4.93471
	8.44666	5.99866	4.97066	-2.07364	-6.38763	-6.52951	4.06357	4.93989	5.65424	4.8911
	8.45894	8.42556	0.868271	-4.86231	-8.55773	4.28669	5.93582	-6.40799	5.49601	6.06794
	8.50125	6.088	5.19671	-1.7586	-4.7419	-7.93902	2.92469	5.65469	5.67378	4.88672
	9.86849	6.04363	4.79154	-1.83852	-4.21079	-7.96228	4.92973	3.55013	6.29422	5.13403
	9.20467	7.40391	0.172031	-4.99833	-7.59172	9.86544	6.24983	-5.38167	3.41642	4.79135
	7.36366	8.60371	1.34066	-4.83626	-9.11433	4.17271	6.15707	-5.89763	5.3993	7.14211
	7.37616	9.48802	5.88578	-3.57268	-7.2161	-7.0823	2.84558	6.78452	3.39809	6.37242
	8.51778	8.06751	3.96311	-3.83094	-7.44908	-2.39505	7.15072	0.808641	5.09148	6.11864
	8.73333	5.41272	6.63861	-0.252291	5.53646	-12.2157	2.89984	5.92638	8.16543	6.13381
	8.79887	6.67962	2.95003	-3.52311	-8.87564	2.02963	6.91216	-0.102343	4.47443	4.88426
	4.74202	4.48422	0.57591	0.790496	-3.72014	3.32041	2.47653	2.42783	3.31398	2.49643
	7.89715	7.23663	4.3848	-3.0272	-6.03399	-7.15457	6.7523	1.45092	6.3687	6.21554
	6.99761	5.55056	3.8801	-2.73206	-6.07072	-1.87886	4.87602	3.14078	5.53742	4.8044
	8.42875	5.80577	-0.408105	-4.07995	-1.18044	9.67808	5.12106	-4.16611	2.96387	3.94687
	8.77825	9.30089	4.68453	-4.35313	-7.06318	-3.0819	6.91324	1.99737	5.1234	7.04665
	4.75325	4.81766	0.557511	0.6299	-3.58022	3.56284	2.56555	2.67273	3.07766	2.27664
	2.68243	4.26205	-2.85939	0.297967	-2.19018	-6.21756	2.25534	4.92698	2.45978	2.25396
	9.0928	8.51458	0.296614	-5.24352	-8.74904	8.34951	5.65544	-6.43583	4.04046	5.90098
	8.33706	7.04108	-1.29954	-4.41256	-0.836695	9.37234	4.62696	-7.52363	2.58628	4.51374
	7.29883	3.15631	2.13869	-1.95293	-6.48778	2.6236	4.90658	-0.518315	5.78516	3.48009
	8.61274	7.84528	7.79947	1.1578	5.88735	-7.47909	-0.540306	7.83899	8.99724	6.33113
	8.43403	6.38223	4.82956	-2.50635	-6.45581	-3.16888	3.35143	5.7817	4.13859	4.65988
	9.92903	6.75373	4.93436	-2.41696	-3.09531	-8.45742	5.98303	0.927546	7.03244	6.13627
	7.65531	7.30309	4.98147	-3.13578	-6.45047	-4.0924	4.77628	4.02364	5.36772	6.18587
	8.2254	9.39194	6.36167	-3.3327	-1.89108	-10.1916	6.875	2.13201	7.03351	7.6758
	8.51456	6.65581	-0.717637	-4.08042	-3.24336	10.4259	5.22593	-6.31092	3.31168	3.14435
	9.07131	6.95199	6.28159	-0.636509	0.426073	-12.9084	2.67734	6.52608	7.56276	4.89426
	8.68972	9.67418	3.39207	-5.04084	-9.60379	3.72154	7.44338	0.541416	3.38335	6.38121
	4.82733	4.52478	2.18583	1.582	-0.539095	-6.08606	0.0384462	5.26224	3.38382	2.42723
	9.88295	7.27707	4.80939	-3.01847	-6.85789	-6.30592	5.91188	2.53788	4.07879	6.84958
	9.01728	8.12788	7.81069	0.285276	5.59617	-9.52392	0.726791	7.69452	8.34452	6.48152
	9.11184	7.87134	6.92794	-1.18286	0.646094	-13.7846	2.10985	7.27139	7.33012	6.1851
	8.60848	4.62873	2.2961	-2.53109	-7.26214	0.913368	6.03115	-2.11776	6.28364	4.6017
	7.79604	6.61166	1.25322	-4.1635	-8.54134	4.1321	6.15436	-3.67138	5.36058	5.22227
	8.7467	3.62124	1.52596	-2.59229	-7.3471	6.49276	5.34041	-2.69749	5.00035	3.49153
	9.88243	6.45826	4.53185	-2.38562	-1.81938	-8.63835	6.63101	-2.10032	7.61533	6.76679
	10.1364	7.77379	6.68192	-1.78011	-0.219622	-12.8331	4.98095	5.26535	7.32617	7.02589
	7.25901	7.02284	1.59981	-4.36667	-7.10668	9.92485	6.29132	-2.46233	3.6692	4.90537
	7.66166	8.67481	4.388	-3.84856	-6.29877	-3.79586	6.58988	1.87536	6.08554	6.25615
	8.34674	7.37143	4.685	-3.0001	-6.46949	-4.12822	5.96143	3.18056	5.66493	6.19794
	8.42136	3.42312	1.98894	-2.30689	-7.19625	5.22807	5.25269	-0.606803	4.97973	3.47984
	7.41964	7.74627	5.06972	-3.26816	-7.10656	-4.86505	4.56069	4.47278	5.17354	6.5467
	5.22346	4.93524	1.18249	-3.50879	-6.4878	7.23871	5.94974	-2.29272	3.66602	2.99205
	8.91248	3.63191	5.84017	0.0698452	1.92031	-12.8859	1.6726	6.21786	7.34215	4.50577
	8.03914	6.83535	4.11012	-3.11368	-6.19566	-2.61785	6.58909	0.514027	5.86054	5.56794
	7.73194	4.14881	2.86729	-2.54045	-5.55255	-2.79215	6.16677	0.288901	4.13456	5.44916
	7.65733	4.79351	3.62412	-2.01956	-5.57033	-5.82083	5.52255	0.457211	6.68365	5.00782
	7.54355	8.16773	7.28332	-0.60771	4.53948	-13.2354	2.33361	7.09003	8.01842	6.28508
	7.40783	6.27344	3.49098	-3.21946	-8.06319	1.15711	6.11715	0.877205	6.02784	5.21864
	5.37605	1.36448	2.9908	-0.867012	-4.21387	-2.72215	4.71251	-0.0791395	6.21171	3.0741
	7.90239	7.99663	2.20082	-4.77561	-8.86078	8.63808	6.79885	-1.03708	3.25406	5.42736
	9.31352	5.9115	4.1199	-2.47837	-6.08252	-6.22332	6.11531	-0.447333	7.03041	6.23958
	9.40208	8.79749	3.33511	-4.7925	-8.91519	0.305224	7.13098	-3.02613	4.73901	6.52302
	9.29051	6.32984	6.05267	-1.77262	-0.44723	-10.8109	4.63836	4.72966	7.32719	6.21029
	9.75148	6.53985	0.213353	-4.61511	-5.06885	11.0829	5.89074	-4.12512	3.53322	4.35858
	9.62874	5.69418	0.708103	-3.56092	-5.3751	10.6459	5.86069	-1.65345	3.14075	3.67743
	8.1896	6.6899	3.58592	-3.34031	-8.56276	-0.722131	6.1826	1.46124	5.3078	5.15306
	9.87861	7.10451	2.72829	-4.17289	-8.20651	-1.27414	6.48458	-3.66558	6.16444	6.00639
	5.13141	5.40756	0.743464	0.230995	-5.80668	5.52706	6.26771	-0.644454	3.10005	3.01255
	7.90375	8.89842	7.86405	0.520061	4.87059	-9.17659	0.42416	7.91651	8.63939	6.7276
	7.93415	4.90806	4.27566	-1.94756	-4.03413	-7.4212	4.98141	2.74141	6.24332	5.0051
	8.40772	5.87388	3.02644	-3.08484	-7.71156	1.18775	5.79089	0.697956	5.17825	4.86739
	8.63932	3.29976	0.864545	-2.51605	-7.06831	5.56147	4.95455	-5.29098	5.25757	3.50765
	7.06036	7.58675	6.33713	-1.2527	1.98227	-13.8878	3.91123	5.82428	7.90489	6.83116
	9.18453	4.31088	1.36737	-3.06724	-7.32542	6.60829	5.48966	-3.18838	4.48201	3.43359
	8.68202	3.9804	-1.04046	-3.52246	-0.538478	8.12273	4.30476	-6.4486	2.56206	3.53147
	8.74717	4.16764	5.43119	-0.493126	-0.486592	-9.331	3.47364	4.87461	7.10842	4.59271
	9.08474	7.13514	-1.3863	-4.31383	-0.383035	8.70185	4.58599	-7.6782	2.21406	3.97813
	8.41644	4.57106	0.575042	-2.95363	-6.23565	7.11225	5.06749	-4.59882	5.84708	3.4919
	9.46958	8.35212	3.31622	-4.43315	-8.3564	-1.72635	7.29639	0.00962952	4.22318	5.63623
	9.00276	3.7036	2.91954	-1.69515	-6.00883	-1.49467	5.48551	-0.122651	6.01683	4.1295
	7.8911	9.22044	6.13316	-3.377	-2.8114	-9.53075	6.00914	3.8263	6.48677	6.74014
	8.03559	6.68325	5.8661	-1.4332	-1.50793	-9.51217	3.09713	5.92489	7.11675	5.72511
	6.99387	9.30863	2.5668	-4.78377	-9.52724	2.61575	6.80823	-3.90711	4.73195	7.26595
	8.22674	7.45482	5.67852	-1.53043	-0.152329	-12.479	4.82205	4.36139	7.2945	6.37268
	7.26025	9.37899	5.26512	-3.70422	-3.87165	-8.9909	6.93094	0.130679	5.95835	7.90601
	9.20853	9.43517	3.82719	-4.94084	-7.46041	-3.08952	7.55127	-0.917743	5.43883	7.03373
	7.09316	6.52675	3.33461	-3.53773	-8.58162	-0.671763	6.5764	-0.51292	5.33568	5.5635
	8.92585	6.97542	0.851991	-4.51929	-8.75858	6.11769	5.64263	-5.16436	4.09741	5.38522
	8.35947	6.43521	1.69461	-3.71781	-8.07594	3.96362	6.04297	-2.69388	5.48399	5.06115
	7.07637	8.38772	1.74315	-4.59261	-9.04567	3.70419	6.36415	-3.33224	4.66674	6.78444
	9.02426	4.38181	2.61103	-2.64756	-7.14329	0.671164	5.48964	-0.209868	5.38088	4.00104
	10.0084	6.0891	2.03852	-3.19283	-7.28772	0.240867	6.03367	-3.73649	5.59869	5.09535
	4.73007	4.34952	0.0677517	0.513432	-2.44629	3.70974	2.75538	-0.167865	3.12017	2.01197
	9.01376	6.67724	2.28907	-3.51674	-8.69944	2.82808	6.55965	-0.171777	4.71367	4.89894
	8.02223	5.28201	3.34455	-3.00409	-5.53463	-2.89645	6.17829	-1.39673	6.73027	5.91207
	8.98626	6.97868	4.77029	-2.19351	-6.60221	-5.19613	4.25775	4.71355	4.95036	5.1103
	7.44907	6.47619	3.85555	-3.15458	-5.94479	-3.15351	6.28945	1.02456	5.71941	5.37908
	8.87289	5.97915	-0.0268633	-3.9891	-2.36822	10.4995	5.6741	-3.81979	2.95825	4.0126
	7.26143	6.97157	0.405848	-5.0944	-7.77627	9.52077	6.44139	-5.05089	3.87624	5.2225
	9.00436	8.22398	3.33966	-4.0942	-7.8719	0.631912	6.67562	-2.65935	5.87887	5.70016
	8.47726	6.43983	5.55977	-1.33695	-1.3083	-9.58555	3.89348	5.29807	7.18043	5.62682
	8.77309	3.74847	2.53143	-1.84473	-5.77644	-1.9425	5.46684	-2.23271	6.48319	4.33598
	8.87261	9.6927	2.90788	-5.16949	-8.91238	-0.0402972	7.24521	-3.55547	5.34844	7.17831
	8.6674	4.78875	4.28429	-1.63865	-3.01691	-7.94203	5.42622	1.12359	7.42321	5.45114
	9.69297	7.88768	1.08823	-4.74938	-9.09859	6.74636	5.92768	-4.61045	3.89689	5.93468
	9.47939	7.836	5.28191	-2.58258	-4.37499	-8.37607	5.79957	3.50499	6.52842	5.79495
	9.51322	7.13208	4.18537	-2.92863	-6.30561	-3.03989	6.16265	1.823	5.58412	5.72798
	7.78837	5.84899	4.43162	-2.60094	-6.11136	-2.84017	4.54523	4.10254	3.98982	4.79614
	7.3095	7.15309	0.272421	-4.46673	-6.55342	11.1046	6.22377	-5.23771	3.85896	4.58658
	9.04409	8.49455	7.88273	-0.340548	6.35397	-10.1315	1.46246	7.7065	8.32377	7.26438
	8.45069	5.03104	3.89883	-2.11884	-6.16163	-2.2206	4.66447	3.49614	5.50745	4.60002
	8.39999	8.39676	1.38291	-4.34932	-9.49827	5.9407	7.12317	-3.16309	4.1401	5.21349
	8.35408	9.61385	6.83708	-2.92402	-1.31182	-11.0785	5.95292	4.22972	7.17199	7.07205
	8.90958	6.46663	3.46595	-3.27735	-8.43357	1.62463	6.05034	1.63914	4.09344	4.817
	7.62497	6.83784	3.49104	-3.54583	-7.15576	-2.39023	6.28779	1.59928	5.14297	5.11316
	7.08697	6.36733	4.06288	-3.12504	-7.01523	-2.41684	6.0668	2.10998	5.78235	5.68812
	7.01921	6.85972	5.75624	-2.11551	-1.82515	-9.21	5.1805	4.5135	7.12015	6.33407
	9.04782	7.52603	0.906366	-4.63238	-8.66353	7.71365	5.9819	-4.39025	4.18752	5.04602
	8.00577	3.31356	0.0189029	-2.96413	-4.48196	10.2143	5.22787	-3.10496	3.67256	3.42973
	8.60774	8.01973	4.51529	-3.62995	-6.88078	-6.4024	7.11105	-0.105553	6.48296	6.4384
	4.83019	4.35912	1.92486	1.53153	-1.3547	-5.28494	0.165387	4.81277	3.38692	2.20823
	8.28092	5.45921	0.909139	-3.65489	-8.03275	5.79911	5.55729	-5.5742	5.34046	5.07934
	8.70768	8.22699	2.85623	-4.44658	-8.61723	0.446715	7.11773	-2.75719	4.92701	6.47473
	8.76048	5.56916	-0.88862	-3.79314	-0.626002	9.39112	4.93773	-6.60483	3.19972	3.69022
	9.3587	8.95827	3.67005	-4.76208	-8.89095	-1.30475	6.93265	-3.39105	5.8574	6.8408
	9.60471	7.19686	6.68996	-1.81587	-1.16685	-10.6563	4.73737	5.42535	6.87984	6.38053
	9.27209	7.41212	4.07179	-2.57263	-5.8763	-3.03101	5.80721	1.8517	5.71436	4.38572
	9.07935	5.89572	0.611238	-3.98058	-4.38363	10.6122	5.60952	-3.37943	3.30567	4.03055
	7.62404	8.87312	6.85246	-2.15329	0.0209127	-13.2981	4.40071	5.8546	7.50901	7.02437
	9.23963	8.74165	0.716544	-5.32511	-9.69595	6.97521	6.14512	-5.96651	4.1162	6.1858
	8.28846	9.61933	2.80706	-5.22245	-9.83748	6.34783	7.62945	-0.806836	3.1064	6.06498
	8.10195	6.39671	5.53738	-1.01631	-0.524181	-9.7796	3.53469	5.29809	7.17041	5.5329
	9.08894	5.3035	5.32621	-1.30718	-0.322915	-10.234	5.31567	2.82357	7.40896	5.78029
	9.04422	8.21477	6.52976	-1.87684	-0.633484	-11.9058	4.08286	5.75803	7.44128	6.72733
	8.82124	8.33117	3.13468	-4.55364	-9.75679	2.08775	7.26004	-0.399186	4.23533	5.83592
	8.84909	5.89425	5.54752	-1.0632	-0.772525	-9.73631	3.67714	5.74692	6.82932	5.13054
	8.65335	8.74915	6.17784	-2.96802	-1.54548	-10.136	6.57238	3.19548	6.8705	7.21987
	7.89483	6.81936	5.84155	-1.58576	-0.473338	-10.8271	4.87694	4.49342	7.52036	5.97188
	8.37268	8.28925	7.62112	-0.186446	5.67828	-12.5598	0.987546	7.70859	8.17904	6.77201
	7.08129	6.79736	1.02085	-4.28283	-8.70003	3.33128	5.96138	-4.76581	5.50146	5.86348
	8.8788	8.19123	-0.249419	-4.87453	-5.63844	11.0474	5.40047	-6.3092	3.20509	5.21396
	9.70246	8.62731	5.84715	-3.16595	-4.56166	-8.77349	5.85397	4.19329	5.77589	7.34033
	8.26077	6.12131	1.751	-3.82007	-8.23623	6.03364	6.35304	-2.1915	3.95423	4.73375
	8.0266	4.84007	1.67415	-2.54604	-6.91199	4.13264	5.47436	-1.89925	5.67124	3.53201
	8.51403	6.72618	0.226967	-4.60039	-3.25996	11.4754	6.30043	-4.15417	2.92289	4.432
	9.52952	8.76592	6.92509	-2.29351	-1.9956	-9.80368	4.43758	5.94157	6.02827	6.80488
	8.7992	4.34251	0.518975	-3.1561	-6.29621	9.73438	5.31669	-5.00032	3.87701	4.09735
	9.18357	6.37309	1.33875	-3.98645	-8.65069	6.14613	6.24878	-3.06467	3.7709	5.06979
	8.11612	9.46387	7.70917	-0.827995	5.73691	-12.41	2.23348	7.36074	8.50977	6.67323
	9.71063	7.6874	7.64405	0.307365	4.33634	-8.28479	3.01702	6.20921	8.9643	6.74952
	8.36151	7.93015	5.68649	-2.33637	-3.04183	-9.38127	4.66253	4.61163	6.27261	6.52277
	8.28318	5.28495	0.766677	-3.47845	-5.77364	10.4416	5.95265	-3.23224	2.79257	4.38894
	7.16305	9.25519	-1.0481	-5.08489	-0.293636	8.72223	6.18492	-5.87776	1.76618	4.31108
	8.27364	9.28427	0.111504	-5.15249	-6.62183	11.2809	5.55582	-6.72283	3.93262	5.73784
	8.37441	7.89371	4.42897	-3.63009	-7.16734	-4.65229	6.82139	1.86994	6.37128	6.80957
	7.80962	4.01788	1.21387	-2.572	-6.44465	8.46412	5.24441	-0.838741	4.20591	3.30837
	7.40034	8.85222	4.68856	-4.16707	-6.81072	-3.26924	7.06256	1.43966	5.16429	6.94111
	7.84992	5.89172	3.46207	-2.88479	-6.143	-2.02388	5.91896	-0.119382	6.65539	4.97667
	7.36579	8.40665	2.51705	-4.51308	-9.20444	1.96901	6.36543	-3.63028	4.8004	6.89662
	7.65089	4.71232	0.58745	-3.44568	-3.46165	10.6336	5.44121	-4.89358	4.0624	3.81865
	6.71397	7.55446	-0.572534	-5.22188	-1.51152	10.9613	5.41312	-6.38825	2.51268	5.71964
	5.30019	4.95482	-0.266838	-3.33991	-4.13119	7.7077	4.67367	-6.59635	3.90267	4.27184
	7.42033	8.84926	1.01923	-4.9083	-8.41308	4.90647	5.90086	-5.15455	5.32498	6.05384
	10.0948	7.64645	1.68398	-4.79044	-9.71911	2.30573	6.54122	-4.49635	4.88468	6.65549
	7.15981	7.85495	7.3031	-0.677035	0.66519	-13.6931	1.12137	7.14729	7.15579	6.77995
	9.57842	7.23846	6.12734	-2.00148	-3.71776	-8.99735	2.2037	7.16268	4.13912	6.06785
	9.77915	8.58168	7.93528	0.494271	4.27106	-8.75956	-1.0871	7.74868	8.04422	7.40813
	5.43271	4.89911	2.40835	0.919008	-2.76613	-7.30539	4.90866	2.94906	6.57896	4.47512
	10.0784	7.53441	1.81006	-4.54689	-9.08615	4.77264	6.52324	-4.06726	3.57477	5.92817
	9.05825	9.3936	5.76774	-2.9584	-2.95296	-9.72714	7.09856	2.31256	7.05259	7.08334
	9.03823	6.36825	4.19292	-2.52018	-5.87548	-7.04002	5.99079	1.82473	6.0778	5.99107
	4.85332	4.36942	0.358395	0.741537	-3.40565	4.11316	2.26196	2.26565	3.11633	2.07895
	7.77886	8.75267	6.7541	-1.76467	-0.438628	-12.7709	5.48929	4.73542	7.27662	7.48688
	8.24987	3.54094	6.46392	0.699322	5.38897	-11.6386	-0.661837	6.98976	7.30377	4.67612
	7.21234	8.96954	8.05617	0.921222	5.38491	-7.74921	-0.711385	7.92875	8.55792	7.39929
	8.1256	4.75313	0.0212088	-3.4098	-6.73202	8.39544	4.92693	-6.70453	5.36894	4.15618
	9.02863	9.05095	2.5656	-4.8698	-8.9876	0.622738	7.0207	-3.94069	5.35047	6.64341
	8.81336	4.08537	2.50937	-2.12187	-7.20678	2.18233	4.75572	2.00674	4.56276	3.5501
	6.69258	9.11045	4.43905	-4.52353	-8.63326	-1.51099	7.15277	0.980975	4.18949	6.8713
	8.92175	4.95634	5.26902	-1.0448	-1.60416	-8.68344	4.89193	3.51605	7.21127	5.55252
	8.20614	7.4087	3.56565	-3.85576	-8.87896	2.1736	6.18343	2.22382	3.56161	5.39535
	8.1432	7.54196	3.45013	-4.07953	-9.17915	2.80757	6.44129	2.69727	3.60982	5.16777
	9.40935	5.09992	5.68675	-0.430837	1.39946	-12.9645	4.22373	4.63087	7.72594	5.46237
	8.48219	6.48226	6.08268	-0.919024	-0.0610211	-12.5691	2.70613	6.38969	7.45831	5.73111
	8.06982	4.92713	2.30059	-3.20759	-7.94462	3.00034	6.23031	-3.15263	4.91227	4.41531
	6.9115	8.59145	5.97182	-3.47004	-5.99191	-8.05681	6.30251	3.2322	5.42185	7.4054
	8.47916	9.52303	7.37214	-2.05217	-0.903293	-12.0551	2.09655	7.56155	5.54193	7.35473
	7.05696	9.01211	4.27648	-4.26214	-6.35896	-3.52589	6.82148	-2.57934	6.0802	7.72302
	9.39237	7.6634	6.07329	-2.29302	-1.08492	-10.5734	5.34816	4.6111	5.88454	6.74165
	7.9638	8.4701	6.10474	-2.59928	-2.15858	-9.64152	5.36128	4.55373	6.46266	6.72953
	8.12636	3.97835	0.702116	-2.8481	-4.83992	9.8473	5.45351	-2.90853	4.05373	3.34774
	8.42723	7.09163	1.67111	-4.16051	-8.78269	7.9046	6.62614	-2.85627	3.9272	5.13881
	7.0722	5.3292	5.86927	-0.556726	1.30863	-13.12	3.03848	5.82009	7.87834	5.23794
	7.3514	4.65246	2.57389	-2.93724	-7.69566	4.9286	5.36733	1.82747	4.24626	4.15956
	7.52744	8.03057	2.61064	-4.39367	-9.21645	4.24444	6.62378	-2.41993	4.39296	6.20007
	7.21588	5.3766	4.9514	-1.42658	-3.33697	-6.93519	3.74384	4.09993	7.21563	4.83477
	8.07598	7.01104	6.09498	-1.20536	-0.50693	-10.4272	1.66165	6.27402	6.09678	6.00263
	8.73474	3.48648	4.41262	-0.809007	-3.79901	-7.301	3.79002	4.22003	6.80202	4.40143
	5.06959	4.8671	0.154163	0.418012	-4.81963	5.66719	5.84813	-2.29227	3.56944	2.82455
	7.57445	6.61906	5.97599	-1.56306	-0.848602	-10.4899	4.37691	4.8761	7.18339	6.23411
	8.40806	6.47146	1.78453	-3.81499	-7.61212	4.58278	4.77544	-3.83589	4.76381	4.65376
	7.75671	4.98349	0.545169	-3.74804	-5.74606	10.3981	5.52236	-4.48476	4.24977	4.09333
	8.89573	6.7478	0.739547	-4.38273	-7.94335	7.40358	5.42797	-5.2126	4.66586	4.40534
	9.30442	8.68104	6.92124	-1.92947	-0.874781	-11.9463	4.20799	5.97768	6.89911	7.01194
	8.64739	3.52773	4.21506	-1.05111	-4.98367	-6.38068	3.47005	4.97777	5.68834	3.93602
	5.34474	5.23136	5.52496	-2.03374	-2.9216	-8.01869	4.61566	4.3165	5.77238	5.94181
	7.80282	3.62092	2.85952	-1.9732	-6.86782	1.79381	4.18702	3.12671	4.32187	3.57467
	5.14326	4.5328	0.426913	0.0304366	-4.66917	5.52552	4.32096	-0.837548	3.44242	2.49753
	7.46958	6.28562	4.64526	-2.48261	-6.53018	-6.55797	4.90515	4.05358	6.06697	5.21606
	7.71758	6.7272	3.05252	-4.04537	-8.54554	1.75	6.50317	0.270019	4.32779	5.20713
	9.61774	8.105	6.84531	-1.46662	1.33523	-14.0557	3.79469	6.11469	6.99257	7.17253
	9.24099	7.67728	5.941	-3.17173	-3.84611	-9.28259	6.84141	2.07369	6.51473	7.29289
	8.33747	3.71431	3.605	-1.41135	-5.27958	-3.93536	5.04658	2.00443	5.73737	4.14518
	9.97905	6.96211	2.10898	-4.05593	-8.31353	1.62628	6.40082	-1.93354	3.85718	6.23769
	7.55018	6.3678	6.56074	-0.741627	0.280939	-12.7049	1.62058	6.64662	7.46907	6.06921
	7.47471	5.65334	4.98514	-1.77732	-4.9961	-7.47637	4.82384	3.91528	6.3053	5.16479
	10.2677	7.85144	6.79933	-2.08382	1.04761	-14.0735	5.53601	4.27856	7.4424	7.03281
[truncated: 11,828 more rows]

## Sheet: Figure 3b
		UMAP coordinates
[truncated: 10,362 more rows]

## Sheet: Figure 3c
		UMAP coordinates
[truncated: 4,074 more rows]

[truncated: 66 more sheets: Figure 3d, Figure 4-1strow, Figure 4-2nd row, Figure 4-3rdrow, Figure 4-4th row, Figure 5a, Figure 5b, Figure 5c, Figure 6-1st row, Figure 6-2nd row, Figure 7, Figure 8, Figure 9-HCL, Figure 9-MCA, Figure S1, Figure S2, Figure S3, Figure S4, Figure S5, Figure S6 …]
